# Supplementary material for: Impact of COVID-19-related experiences on health-related quality of life in cancer survivors in the United States
Source: PLoS One. 2024 Mar 14;19(3):e0297077. doi: 10.1371/journal.pone.0297077 (PMC10939216; doi:10.1371/journal.pone.0297077)
Supplement: S1 Data — (CSV) [file pone.0297077.s004.csv]

SITE	sex	is_female	AgeDeidentified	age65orolder	Race	Ethnicity	raceethnicity	raceethnicitynum	Hispanic	nonWhite	nonWNH	dummy_hispanic	dummy_nonhis_black	dummy_nonhis_white	dummy_nonhis_other	MetastaticNEW	DxcountNEW	ACS_cat	dummy_breast	dummy_hematologic	dummy_male_genital	dummy_female_genital	dummy_digestive	dummy_respiratory	dummy_metastatic	dummy_other_cancer	insurance2	Insurance4cat	Insur_Managed	Insur_gov	Insur_non_other	survey_language	is_Spanish	en_quest1	en_quest2	en_quest2a	en_quest2b	en_quest2c	en_quest3	en_quest3a	en_quest4	en_quest4a	en_quest5	en_quest5a	en_quest6	en_quest6a	en_quest7	en_quest7a	en_quest8
1	Female	1	101	1	White	Non-Hispanic	Non-Hispanic White	1	0	0	0	0	0	1	0	0	1	GENITAL SYSTEM, FEMALE	0	0	0	1	0	0	0	0	Medicare	Governmental	0	1	0	English	0	0	0				2		0		0		0		0		110
1	Male	0	90	1	White	Non-Hispanic	Non-Hispanic White	1	0	0	0	0	0	1	0	0	1	HEMATOLOGIC MALIGNANCY	0	1	0	0	0	0	0	0	Medicare	Governmental	0	1	0	English	0	0	0				2		0		0		0		0		142
1	Female	1	90	1	White	Non-Hispanic	Non-Hispanic White	1	0	0	0	0	0	1	0	0	1	HEMATOLOGIC MALIGNANCY	0	1	0	0	0	0	0	0	Medicare	Governmental	0	1	0	English	0	0	0				2		0		0		0		0		70
1	Male	0	90	1	White	Non-Hispanic	Non-Hispanic White	1	0	0	0	0	0	1	0	0	1	HEMATOLOGIC MALIGNANCY	0	1	0	0	0	0	0	0	Medicare	Governmental	0	1	0	English	0	0	1	63	0		0		0		0		0		0
2	Female	1	90	1	White	Hispanic	Hispanic, any race	4	1	0	1	1	0	0	0	0	1	HEMATOLOGIC MALIGNANCY	0	1	0	0	0	0	0	0	Medicare	Governmental	0	1	0	English	0	0	0						0		0		0		0		180
1	Female	1	90	1	White	Non-Hispanic	Non-Hispanic White	1	0	0	0	0	0	1	0	0	1	HEMATOLOGIC MALIGNANCY	0	1	0	0	0	0	0	0	Medicare	Governmental	0	1	0	English	0	0	0				2		1	1	0		0		0		16
1	Male	0	90	1	White	Non-Hispanic	Non-Hispanic White	1	0	0	0	0	0	1	0	1	2	GENITAL SYSTEM, MALE	0	0	1	0	0	0	0	0	Medicare	Governmental	0	1	0	English	0	0	0				2		1	1	0		0		2		14
1	Male	0	90	1	White	Non-Hispanic	Non-Hispanic White	1	0	0	0	0	0	1	0	0	2	ORAL CAVITY	0	0	0	0	0	0	0	1	Medicare	Governmental	0	1	0	English	0	0	0				2		0		0		0		0		100
1	Female	1	90	1	White	Non-Hispanic	Non-Hispanic White	1	0	0	0	0	0	1	0	0	1	BREAST	1	0	0	0	0	0	0	0	Medicare	Governmental	0	1	0	English	0	1	0				2		0		0		1	1	0
1	Female	1	90	1	White	Non-Hispanic	Non-Hispanic White	1	0	0	0	0	0	1	0	0	2	URINARY TRACT	0	0	0	0	0	0	0	1	Medicare	Governmental	0	1	0	English	0	0	0				0		0		0		0		0
1	Male	0	90	1	White	Non-Hispanic	Non-Hispanic White	1	0	0	0	0	0	1	0	0	2	URINARY TRACT	0	0	0	0	0	0	0	1	Medicare	Governmental	0	1	0	English	0	0	0				2		0		0		0		0		90
1	Female	1	90	1	White	Non-Hispanic	Non-Hispanic White	1	0	0	0	0	0	1	0	0	1	BREAST	1	0	0	0	0	0	0	0	Medicare	Governmental	0	1	0	English	0	0	0				2		0		0		0		0		112
1	Male	0	90	1	Black	Refused				1		0	0	0	0	0	2	GENITAL SYSTEM, MALE	0	0	1	0	0	0	0	0	Medicare	Governmental	0	1	0	English	0	0	0				2		0		0		0		0
1	Male	0	90	1	White	Non-Hispanic	Non-Hispanic White	1	0	0	0	0	0	1	0	0	1	HEMATOLOGIC MALIGNANCY	0	1	0	0	0	0	0	0	Medicare	Governmental	0	1	0	English	0	0	0				2		0		0		0		0		60
1	Female	1	90	1	White	Non-Hispanic	Non-Hispanic White	1	0	0	0	0	0	1	0	0	1	GENITAL SYSTEM, FEMALE	0	0	0	1	0	0	0	0	Medicare	Governmental	0	1	0	English	0	0	1	42	0		0		0		0		0		0		110
1	Female	1	90	1	White	Non-Hispanic	Non-Hispanic White	1	0	0	0	0	0	1	0	0	1	RESPIRATORY	0	0	0	0	0	1	0	0	Medicare	Governmental	0	1	0	English	0	0	0				2		0		0		0		0		0
1	Male	0	90	1	White	Non-Hispanic	Non-Hispanic White	1	0	0	0	0	0	1	0	0	2	RESPIRATORY	0	0	0	0	0	1	0	0	Medicare	Governmental	0	1	0	English	0	1	1	28	0				0		0		1	1	0		14
1	Female	1	90	1	White	Non-Hispanic	Non-Hispanic White	1	0	0	0	0	0	1	0	1	2	BREAST	1	0	0	0	0	0	0	0	Medicare	Governmental	0	1	0	English	0	0	0				2		0		0		0		0		14
1	Male	0	90	1	White	Non-Hispanic	Non-Hispanic White	1	0	0	0	0	0	1	0	1	2	SKIN	0	0	0	0	0	0	0	1	Medicare	Governmental	0	1	0	English	0	1	1	14	0		2		0		0		1	3	2		120
1	Male	0	90	1	White	Non-Hispanic	Non-Hispanic White	1	0	0	0	0	0	1	0	0	1	HEMATOLOGIC MALIGNANCY	0	1	0	0	0	0	0	0	Medicare	Governmental	0	1	0	English	0	0	0				2		0		0		0		0		140
1	Male	0	90	1	White	Non-Hispanic	Non-Hispanic White	1	0	0	0	0	0	1	0	0	1	ORAL CAVITY	0	0	0	0	0	0	0	1	Medicare	Governmental	0	1	0	English	0	0	0				2		0		0		0		0		142
1	Male	0	90	1	White	Non-Hispanic	Non-Hispanic White	1	0	0	0	0	0	1	0	0	1	HEMATOLOGIC MALIGNANCY	0	1	0	0	0	0	0	0	Medicare	Governmental	0	1	0	English	0	0	0				2		0		0		0		0
1	Male	0	90	1	White	Non-Hispanic	Non-Hispanic White	1	0	0	0	0	0	1	0	0	1	URINARY TRACT	0	0	0	0	0	0	0	1	Self-pay	Non-insured	0	0	1	English	0	0	0				0		1	1	0		0
1	Female	1	90	1	White	Non-Hispanic	Non-Hispanic White	1	0	0	0	0	0	1	0	0	1	HEMATOLOGIC MALIGNANCY	0	1	0	0	0	0	0	0	Medicare	Governmental	0	1	0	English	0	0	1	25	0		2		0		0		0		0		21
1	Female	1	90	1	White	Non-Hispanic	Non-Hispanic White	1	0	0	0	0	0	1	0	0	1	BREAST	1	0	0	0	0	0	0	0	Medicare	Governmental	0	1	0	English	0	1	1	18	1	0	0		1	2	0		1	5	0		100
1	Female	1	90	1	White	Hispanic	Hispanic, any race	4	1	0	1	1	0	0	0	0	1	URINARY TRACT	0	0	0	0	0	0	0	1	Medicare	Governmental	0	1	0	English	0	0	0				2		0		0		0		0		150
1	Female	1	90	1	White	Non-Hispanic	Non-Hispanic White	1	0	0	0	0	0	1	0	0	1	NEUROENDOCRINE	0	0	0	0	0	0	0	1	Medicare	Governmental	0	1	0	English	0	0	0				2		0		0		1	2	1	1	120
1	Male	0	90	1	White	Non-Hispanic	Non-Hispanic White	1	0	0	0	0	0	1	0	0	1	SKIN	0	0	0	0	0	0	0	1	Medicare	Governmental	0	1	0	English	0	0	0				2		0		0		0		0		14
1	Female	1	90	1	White	Non-Hispanic	Non-Hispanic White	1	0	0	0	0	0	1	0	0	1	BREAST	1	0	0	0	0	0	0	0	Medicare	Governmental	0	1	0	English	0	0	0				2		0		0		0		0
1	Male	0	90	1	White	Non-Hispanic	Non-Hispanic White	1	0	0	0	0	0	1	0	0	2	GENITAL SYSTEM, MALE	0	0	1	0	0	0	0	0	Medicare	Governmental	0	1	0	English	0	0	0				2		0		0		0		2		45
1	Male	0	90	1	White	Non-Hispanic	Non-Hispanic White	1	0	0	0	0	0	1	0	0	1	GENITAL SYSTEM, MALE	0	0	1	0	0	0	0	0	Medicare	Governmental	0	1	0	English	0	0	0				2		0		0		0		2		90
1	Male	0	90	1	White	Non-Hispanic	Non-Hispanic White	1	0	0	0	0	0	1	0	1	2	GENITAL SYSTEM, MALE	0	0	1	0	0	0	0	0	Medicare	Governmental	0	1	0	English	0	0	0						0		0				0
1	Female	1	90	1	White	Non-Hispanic	Non-Hispanic White	1	0	0	0	0	0	1	0	0	1	HEMATOLOGIC MALIGNANCY	0	1	0	0	0	0	0	0	Medicare	Governmental	0	1	0	English	0	0	0				0		0		0		0		0
1	Female	1	90	1	Black	Non-Hispanic	Non-Hispanic Black	2	0	1	1	0	1	0	0	0	2	BREAST	1	0	0	0	0	0	0	0	Medicare	Governmental	0	1	0	English	0	0	0				2		0		0		0		0
1	Female	1	90	1	White	Non-Hispanic	Non-Hispanic White	1	0	0	0	0	0	1	0	0	1	HEMATOLOGIC MALIGNANCY	0	1	0	0	0	0	0	0	Medicare	Governmental	0	1	0	English	0	0	0				0		0		0		0		0
1	Female	1	90	1	White	Non-Hispanic	Non-Hispanic White	1	0	0	0	0	0	1	0	0	1	BREAST	1	0	0	0	0	0	0	0	Medicare	Governmental	0	1	0	English	0	0	0				0		0		0		0		0		90
1	Female	1	90	1	Black	Non-Hispanic	Non-Hispanic Black	2	0	1	1	0	1	0	0	0	1	HEMATOLOGIC MALIGNANCY	0	1	0	0	0	0	0	0	Medicare	Governmental	0	1	0	English	0	0	0				2		0		0		1	12	1	2	0
1	Male	0	90	1	White	Non-Hispanic	Non-Hispanic White	1	0	0	0	0	0	1	0	0	1	GENITAL SYSTEM, MALE	0	0	1	0	0	0	0	0	Medicare	Governmental	0	1	0	English	0	0	1	25	0		2		0		0		0		0		0
1	Female	1	90	1	White	Non-Hispanic	Non-Hispanic White	1	0	0	0	0	0	1	0	0	1	BREAST	1	0	0	0	0	0	0	0	Medicare	Governmental	0	1	0	English	0	1	1	11	0		2		0		0		1	8	1	2	11
1	Male	0	90	1	White	Non-Hispanic	Non-Hispanic White	1	0	0	0	0	0	1	0	0	1	URINARY TRACT	0	0	0	0	0	0	0	1	Medicare	Governmental	0	1	0	English	0	0	1	90	0		2		1	1	0		1	1	0		21
1	Male	0	90	1	White	Non-Hispanic	Non-Hispanic White	1	0	0	0	0	0	1	0	1	3	RESPIRATORY	0	0	0	0	0	1	0	0	Medicare	Governmental	0	1	0	English	0	0	1	10	0				0		0		0		0		21
1	Male	0	90	1	Refused	Refused						0	0	0	0	0	1	OTHER & ILL_DEFINED	0	0	0	0	0	0	1	0	Medicare	Governmental	0	1	0	English	0	0	0				2		0		0		0		0
1	Female	1	90	1	Black	Non-Hispanic	Non-Hispanic Black	2	0	1	1	0	1	0	0	1	2	DIGESTIVE	0	0	0	0	1	0	0	0	Medicare	Governmental	0	1	0	English	0	0	0				2		0		0		1	3	1	1	126
1	Female	1	90	1	White	Non-Hispanic	Non-Hispanic White	1	0	0	0	0	0	1	0	0	1	SKIN	0	0	0	0	0	0	0	1	Medicare	Governmental	0	1	0	English	0	1	1	80	0		0		0				1		1	25	90
1	Female	1	90	1	White	Non-Hispanic	Non-Hispanic White	1	0	0	0	0	0	1	0	0	1	DIGESTIVE	0	0	0	0	1	0	0	0	Medicare	Governmental	0	1	0	English	0	0	1	14	0		2		0		0		0		0		88
1	Male	0	90	1	White	Non-Hispanic	Non-Hispanic White	1	0	0	0	0	0	1	0	1	3	NERVOUS SYSTEM	0	0	0	0	0	0	0	1	Medicare	Governmental	0	1	0	English	0	0	0						0		0		0		0		126
1	Male	0	90	1	Other	Non-Hispanic	Non-Hispanic, all other races	3	0	1	1	0	0	0	1	0	1	DIGESTIVE	0	0	0	0	1	0	0	0	Medicare	Governmental	0	1	0	English	0	1	1	14	1	1	0		0		0		1	2	0		14
1	Female	1	90	1	White	Non-Hispanic	Non-Hispanic White	1	0	0	0	0	0	1	0	0	1	RESPIRATORY	0	0	0	0	0	1	0	0	Medicare	Governmental	0	1	0	English	0	0	0				2		0		0		0		0
1	Female	1	90	1	White	Non-Hispanic	Non-Hispanic White	1	0	0	0	0	0	1	0	0	1	RESPIRATORY	0	0	0	0	0	1	0	0	Medicare	Governmental	0	1	0	English	0	0	0				2		0		0		0		0
1	Female	1	90	1	White	Non-Hispanic	Non-Hispanic White	1	0	0	0	0	0	1	0	0	1	RESPIRATORY	0	0	0	0	0	1	0	0	Medicare	Governmental	0	1	0	English	0	0	0				2		0		0		0		0		14
1	Male	0	90	1	White	Non-Hispanic	Non-Hispanic White	1	0	0	0	0	0	1	0	0	1	URINARY TRACT	0	0	0	0	0	0	0	1	Medicare	Governmental	0	1	0	English	0	0	0				2		0		0		0		0
1	Male	0	90	1	White	Non-Hispanic	Non-Hispanic White	1	0	0	0	0	0	1	0	0	1	NEUROENDOCRINE	0	0	0	0	0	0	0	1	Medicare	Governmental	0	1	0	English	0	0	0				2		0		0		0		0
1	Female	1	90	1	White	Non-Hispanic	Non-Hispanic White	1	0	0	0	0	0	1	0	0	1	RESPIRATORY	0	0	0	0	0	1	0	0	Medicare	Governmental	0	1	0	English	0	2	0				0		0		0		0		0		100
1	Male	0	89	1	White	Non-Hispanic	Non-Hispanic White	1	0	0	0	0	0	1	0	0	1	HEMATOLOGIC MALIGNANCY	0	1	0	0	0	0	0	0	Medicare	Governmental	0	1	0	English	0	0	0				2		0		0		0		0		0
1	Male	0	89	1	White	Non-Hispanic	Non-Hispanic White	1	0	0	0	0	0	1	0	0	1	HEMATOLOGIC MALIGNANCY	0	1	0	0	0	0	0	0	Managed Care	Managed Care	1	0	0	English	0																14
1	Female	1	89	1	White	Non-Hispanic	Non-Hispanic White	1	0	0	0	0	0	1	0	0	1	HEMATOLOGIC MALIGNANCY	0	1	0	0	0	0	0	0	Medicare	Governmental	0	1	0	English	0	0	0				2		0		0		0		0
1	Male	0	89	1	White	Non-Hispanic	Non-Hispanic White	1	0	0	0	0	0	1	0	0	1	GENITAL SYSTEM, MALE	0	0	1	0	0	0	0	0	Medicare	Governmental	0	1	0	English	0	2	0				2		0		0		0		2		120
1	Male	0	89	1	White	Non-Hispanic	Non-Hispanic White	1	0	0	0	0	0	1	0	0	1	RESPIRATORY	0	0	0	0	0	1	0	0	Medicare	Governmental	0	1	0	English	0	0	1	30	0		2		0		1	0			0
1	Female	1	89	1	White	Non-Hispanic	Non-Hispanic White	1	0	0	0	0	0	1	0	0	1	BREAST	1	0	0	0	0	0	0	0	Medicare	Governmental	0	1	0	English	0	0	0				2		0		0		0		0		65
1	Male	0	89	1	White	Non-Hispanic	Non-Hispanic White	1	0	0	0	0	0	1	0	0	3	SKIN	0	0	0	0	0	0	0	1	Medicare	Governmental	0	1	0	English	0	0	0				2		0		0		0		0
1	Female	1	89	1	White	Non-Hispanic	Non-Hispanic White	1	0	0	0	0	0	1	0	1	2	HEMATOLOGIC MALIGNANCY	0	1	0	0	0	0	0	0	Medicare	Governmental	0	1	0	English	0	0	0				2		0		0		0		0		10
1	Female	1	89	1	White	Non-Hispanic	Non-Hispanic White	1	0	0	0	0	0	1	0	1	3	BREAST	1	0	0	0	0	0	0	0	Medicare	Governmental	0	1	0	English	0	0	0				2		0		0		1	2	0
1	Female	1	89	1	White	Non-Hispanic	Non-Hispanic White	1	0	0	0	0	0	1	0	0	1	DIGESTIVE	0	0	0	0	1	0	0	0	Medicare	Governmental	0	1	0	English	0	0	1	15	0				0		0		1	2	1	1
1	Female	1	89	1	White	Non-Hispanic	Non-Hispanic White	1	0	0	0	0	0	1	0	0	1	RESPIRATORY	0	0	0	0	0	1	0	0	Medicare	Governmental	0	1	0	English	0	0	1	45	0		2		0		0		1	3	0		140
1	Male	0	89	1	Black	Non-Hispanic	Non-Hispanic Black	2	0	1	1	0	1	0	0	1	3	GENITAL SYSTEM, MALE	0	0	1	0	0	0	0	0	Medicare	Governmental	0	1	0	English	0	0	0				0		0		0		0		0
1	Female	1	89	1	White	Non-Hispanic	Non-Hispanic White	1	0	0	0	0	0	1	0	0	1	BREAST	1	0	0	0	0	0	0	0	Medicare	Governmental	0	1	0	English	0	0	2				2		0		0		0		0
1	Female	1	89	1	White	Non-Hispanic	Non-Hispanic White	1	0	0	0	0	0	1	0	0	1	BREAST	1	0	0	0	0	0	0	0	Medicare	Governmental	0	1	0	English	0	0	0				2		0		0		1	1	1	1	25
1	Female	1	89	1	White	Non-Hispanic	Non-Hispanic White	1	0	0	0	0	0	1	0	0	1	BREAST	1	0	0	0	0	0	0	0	Medicare	Governmental	0	1	0	English	0	0	0				2		2		0						7
1	Male	0	89	1	White	Non-Hispanic	Non-Hispanic White	1	0	0	0	0	0	1	0	0	1	RESPIRATORY	0	0	0	0	0	1	0	0	Medicare	Governmental	0	1	0	English	0	0	0				0		0		0		0		0
1	Male	0	89	1	Black	Non-Hispanic	Non-Hispanic Black	2	0	1	1	0	1	0	0	1	3	GENITAL SYSTEM, MALE	0	0	1	0	0	0	0	0	Medicare	Governmental	0	1	0	English	0	0	0				2		0		0		1	2	0
1	Female	1	89	1	White	Non-Hispanic	Non-Hispanic White	1	0	0	0	0	0	1	0	0	1	SKIN	0	0	0	0	0	0	0	1	Medicare	Governmental	0	1	0	English	0	0	1	8	0		2		0		0		0		0		1
1	Female	1	89	1	White	Hispanic	Hispanic, any race	4	1	0	1	1	0	0	0	0	1	DIGESTIVE	0	0	0	0	1	0	0	0	Medicare	Governmental	0	1	0	English	0	0	1	9	0		2		0		0		1	5	0		60
1	Female	1	88	1	White	Non-Hispanic	Non-Hispanic White	1	0	0	0	0	0	1	0	1	2	BREAST	1	0	0	0	0	0	0	0	Medicare	Governmental	0	1	0	English	0	0	0				2		0		0		0		0		65
1	Male	0	88	1	White	Non-Hispanic	Non-Hispanic White	1	0	0	0	0	0	1	0	0	1	Bone and Joint	0	0	0	0	0	0	0	1	Medicare	Governmental	0	1	0	English	0	0	0				2		0		0		1	1	0
1	Male	0	88	1	White	Non-Hispanic	Non-Hispanic White	1	0	0	0	0	0	1	0	0	2	HEMATOLOGIC MALIGNANCY	0	1	0	0	0	0	0	0	Medicare	Governmental	0	1	0	English	0	0	0				2		0		0		0		0		60
1	Male	0	88	1	White	Non-Hispanic	Non-Hispanic White	1	0	0	0	0	0	1	0	0	2	GENITAL SYSTEM, MALE	0	0	1	0	0	0	0	0	Medicare	Governmental	0	1	0	English	0	1	1	13	0		2		0		0		1	4	0		120
1	Male	0	88	1	White	Non-Hispanic	Non-Hispanic White	1	0	0	0	0	0	1	0	0	2	HEMATOLOGIC MALIGNANCY	0	1	0	0	0	0	0	0	Medicare	Governmental	0	1	0	English	0	0	0						0		0		0		0
1	Male	0	88	1	White	Non-Hispanic	Non-Hispanic White	1	0	0	0	0	0	1	0	0	2	HEMATOLOGIC MALIGNANCY	0	1	0	0	0	0	0	0	Medicare	Governmental	0	1	0	English	0	0	1	21	0				0		0		0		0
1	Female	1	88	1	White	Non-Hispanic	Non-Hispanic White	1	0	0	0	0	0	1	0	0	1	URINARY TRACT	0	0	0	0	0	0	0	1	Medicare	Governmental	0	1	0	English	0	0	0				2		0		0		1	1	0		105
1	Female	1	88	1	White	Non-Hispanic	Non-Hispanic White	1	0	0	0	0	0	1	0	0	2	ORAL CAVITY	0	0	0	0	0	0	0	1	Medicare	Governmental	0	1	0	English	0	0	0				2		0		0		0		0
1	Male	0	88	1	White	Non-Hispanic	Non-Hispanic White	1	0	0	0	0	0	1	0	0	3	SOFT TISSUE	0	0	0	0	0	0	0	1	Medicare	Governmental	0	1	0	English	0	0	1	32	0		2		2		0		0		2		105
1	Male	0	88	1	White	Non-Hispanic	Non-Hispanic White	1	0	0	0	0	0	1	0	0	1	GENITAL SYSTEM, MALE	0	0	1	0	0	0	0	0	Medicare	Governmental	0	1	0	English	0	0	0						0		0		0		0		60
1	Female	1	88	1	White	Non-Hispanic	Non-Hispanic White	1	0	0	0	0	0	1	0	0	2	OTHER & ILL_DEFINED	0	0	0	0	0	0	1	0	Medicare	Governmental	0	1	0	English	0	0	0						0		0		0		0		0
1	Male	0	88	1	White	Non-Hispanic	Non-Hispanic White	1	0	0	0	0	0	1	0	0	1	SKIN	0	0	0	0	0	0	0	1	Medicare	Governmental	0	1	0	English	0	0	1	1	0				0		0		0		0
1	Male	0	88	1	White	Non-Hispanic	Non-Hispanic White	1	0	0	0	0	0	1	0	0	1	URINARY TRACT	0	0	0	0	0	0	0	1	Medicare	Governmental	0	1	0	English	0	0	0				2		0		0		0		0		45
1	Male	0	88	1	White	Non-Hispanic	Non-Hispanic White	1	0	0	0	0	0	1	0	0	2	URINARY TRACT	0	0	0	0	0	0	0	1	Medicare	Governmental	0	1	0	English	0	1	0				2		0		0		0		0		141
1	Female	1	88	1	White	Non-Hispanic	Non-Hispanic White	1	0	0	0	0	0	1	0	0	1	URINARY TRACT	0	0	0	0	0	0	0	1	Medicare	Governmental	0	1	0	English	0	2	0				0		0		0		0		2
1	Male	0	88	1	White	Non-Hispanic	Non-Hispanic White	1	0	0	0	0	0	1	0	1	2	RESPIRATORY	0	0	0	0	0	1	0	0	Medicare	Governmental	0	1	0	English	0	0	1	20	0		2		0		0		0		0		130
1	Male	0	88	1	White	Non-Hispanic	Non-Hispanic White	1	0	0	0	0	0	1	0	0	1	HEMATOLOGIC MALIGNANCY	0	1	0	0	0	0	0	0	Medicare	Governmental	0	1	0	English	0	0	0				2		0		0		0		0		20
1	Female	1	88	1	White	Non-Hispanic	Non-Hispanic White	1	0	0	0	0	0	1	0	0	1	SOFT TISSUE	0	0	0	0	0	0	0	1	Medicare	Governmental	0	1	0	English	0	0	0				2		1	2	0		0		2
1	Female	1	88	1	White	Non-Hispanic	Non-Hispanic White	1	0	0	0	0	0	1	0	0	1	GENITAL SYSTEM, FEMALE	0	0	0	1	0	0	0	0	Medicare	Governmental	0	1	0	English	0	0	1	25	1	0			0		0		0		0		14
1	Male	0	88	1	White	Non-Hispanic	Non-Hispanic White	1	0	0	0	0	0	1	0	1	2	RESPIRATORY	0	0	0	0	0	1	0	0	Medicare	Governmental	0	1	0	English	0	0	1	20	0		2		0		0		0		0		0
1	Male	0	88	1	White	Non-Hispanic	Non-Hispanic White	1	0	0	0	0	0	1	0	0	2	RESPIRATORY	0	0	0	0	0	1	0	0	Medicare	Governmental	0	1	0	English	0	0	0				0		0		0		0		0
1	Female	1	88	1	White	Non-Hispanic	Non-Hispanic White	1	0	0	0	0	0	1	0	0	1	HEMATOLOGIC MALIGNANCY	0	1	0	0	0	0	0	0	Medicare	Governmental	0	1	0	English	0	0	0				2		0		0		1	1	0		10
1	Male	0	88	1	White	Non-Hispanic	Non-Hispanic White	1	0	0	0	0	0	1	0	0	1	DIGESTIVE	0	0	0	0	1	0	0	0	Medicare	Governmental	0	1	0	English	0	0	0				2		1	1	0		0		0		120
1	Female	1	88	1	White	Non-Hispanic	Non-Hispanic White	1	0	0	0	0	0	1	0	0	3	BREAST	1	0	0	0	0	0	0	0	Medicare	Governmental	0	1	0	English	0	0	1	45	0		2		0				0		0
1	Female	1	88	1	White	Non-Hispanic	Non-Hispanic White	1	0	0	0	0	0	1	0	0	1	RESPIRATORY	0	0	0	0	0	1	0	0	Medicare	Governmental	0	1	0	English	0	0	0				2		0		0		1	3	0
1	Female	1	88	1	White	Non-Hispanic	Non-Hispanic White	1	0	0	0	0	0	1	0	0	1	SOFT TISSUE	0	0	0	0	0	0	0	1	Medicare	Governmental	0	1	0	English	0	0	1	56	0		2		0		0		0				144
1	Male	0	88	1	White	Non-Hispanic	Non-Hispanic White	1	0	0	0	0	0	1	0	0	1	DIGESTIVE	0	0	0	0	1	0	0	0	Medicare	Governmental	0	1	0	English	0	0	1	9	0		2		0		0		0		0		9
1	Male	0	88	1	Other	Hispanic	Hispanic, any race	4	1	1	1	1	0	0	0	0	1	Bone and Joint	0	0	0	0	0	0	0	1	Medicare	Governmental	0	1	0	English	0	0	0						0		0		0		0
1	Male	0	88	1	White	Non-Hispanic	Non-Hispanic White	1	0	0	0	0	0	1	0	0	1	HEMATOLOGIC MALIGNANCY	0	1	0	0	0	0	0	0	Medicare	Governmental	0	1	0	English	0	0	0				2		0		0		0		0
1	Female	1	88	1	White	Non-Hispanic	Non-Hispanic White	1	0	0	0	0	0	1	0	1	1	SKIN	0	0	0	0	0	0	0	1	Medicare	Governmental	0	1	0	English	0	0	1	1	2		2		0		0		0		0		45
1	Male	0	88	1	White	Non-Hispanic	Non-Hispanic White	1	0	0	0	0	0	1	0	1	2	SKIN	0	0	0	0	0	0	0	1	Medicare	Governmental	0	1	0	English	0	2	0				2		0		0		0		0
1	Male	0	88	1	White	Non-Hispanic	Non-Hispanic White	1	0	0	0	0	0	1	0	0	1	HEMATOLOGIC MALIGNANCY	0	1	0	0	0	0	0	0	Medicare	Governmental	0	1	0	English	0	2	0						0		0		0		0		120
2	Female	1	88	1	White	Non-Hispanic	Non-Hispanic White	1	0	0	0	0	0	1	0	0	1	HEMATOLOGIC MALIGNANCY	0	1	0	0	0	0	0	0	Unknown	Other/Unknown	0	0	1	English	0	0	0				2		0		0		0		0		365
1	Male	0	87	1	White	Non-Hispanic	Non-Hispanic White	1	0	0	0	0	0	1	0	1	2	GENITAL SYSTEM, MALE	0	0	1	0	0	0	0	0	Medicare	Governmental	0	1	0	English	0	0	0				2		0		0		1	6	0		60
1	Male	0	87	1	Black	Non-Hispanic	Non-Hispanic Black	2	0	1	1	0	1	0	0	1	2	GENITAL SYSTEM, MALE	0	0	1	0	0	0	0	0	Medicare	Governmental	0	1	0	English	0	0	0				2		0		0		0		0		120
1	Female	1	87	1	White	Non-Hispanic	Non-Hispanic White	1	0	0	0	0	0	1	0	0	1	GENITAL SYSTEM, FEMALE	0	0	0	1	0	0	0	0	Medicare	Governmental	0	1	0	English	0	0	0				2		0		0		0		0		95
1	Female	1	87	1	White	Non-Hispanic	Non-Hispanic White	1	0	0	0	0	0	1	0	0	1	HEMATOLOGIC MALIGNANCY	0	1	0	0	0	0	0	0	Medicare	Governmental	0	1	0	English	0	0	0						0		0		0		0
1	Male	0	87	1	White	Non-Hispanic	Non-Hispanic White	1	0	0	0	0	0	1	0	0	1	HEMATOLOGIC MALIGNANCY	0	1	0	0	0	0	0	0	Medicare	Governmental	0	1	0	English	0	0	1	60	0		2		0		0		1	2	0
1	Female	1	87	1	White	Non-Hispanic	Non-Hispanic White	1	0	0	0	0	0	1	0	0	1	URINARY TRACT	0	0	0	0	0	0	0	1	Medicare	Governmental	0	1	0	English	0	0	0				2		0		0		0		0		60
1	Female	1	87	1	White	Non-Hispanic	Non-Hispanic White	1	0	0	0	0	0	1	0	0	1	BREAST	1	0	0	0	0	0	0	0	Medicare	Governmental	0	1	0	English	0	0	0				0		0		0		0		0		45
1	Male	0	87	1	White	Non-Hispanic	Non-Hispanic White	1	0	0	0	0	0	1	0	1	2	URINARY TRACT	0	0	0	0	0	0	0	1	Medicare	Governmental	0	1	0	English	0	0	0				2		0		0		0		0		60
1	Male	0	87	1	White	Non-Hispanic	Non-Hispanic White	1	0	0	0	0	0	1	0	0	2	GENITAL SYSTEM, MALE	0	0	1	0	0	0	0	0	Medicare	Governmental	0	1	0	English	0	0	1	50	0		2		0		0		1	1	0		0
1	Male	0	87	1	White	Non-Hispanic	Non-Hispanic White	1	0	0	0	0	0	1	0	0	1	DIGESTIVE	0	0	0	0	1	0	0	0	Medicare	Governmental	0	1	0	English	0	0	0				2		0		0		0		0		90
1	Male	0	87	1	White	Non-Hispanic	Non-Hispanic White	1	0	0	0	0	0	1	0	0	1	HEMATOLOGIC MALIGNANCY	0	1	0	0	0	0	0	0	Medicare	Governmental	0	1	0	English	0	0	1	2	0		2		0		0		0		0		21
1	Male	0	87	1	White	Non-Hispanic	Non-Hispanic White	1	0	0	0	0	0	1	0	0	1	RESPIRATORY	0	0	0	0	0	1	0	0	Medicare	Governmental	0	1	0	English	0	0	0				2		0		0		0		0
1	Female	1	87	1	White	Non-Hispanic	Non-Hispanic White	1	0	0	0	0	0	1	0	0	1	BREAST	1	0	0	0	0	0	0	0	Medicare	Governmental	0	1	0	English	0	1	0				2		1	1	0		1				120
1	Female	1	87	1	White	Non-Hispanic	Non-Hispanic White	1	0	0	0	0	0	1	0	0	2	OTHER & ILL_DEFINED	0	0	0	0	0	0	1	0	Medicare	Governmental	0	1	0	English	0	0	0				2		0		0		0		0
1	Male	0	87	1	White	Non-Hispanic	Non-Hispanic White	1	0	0	0	0	0	1	0	0	1	SKIN	0	0	0	0	0	0	0	1	Medicare	Governmental	0	1	0	English	0	0	0				2		0		0		0		0
1	Male	0	87	1	White	Non-Hispanic	Non-Hispanic White	1	0	0	0	0	0	1	0	0	1	HEMATOLOGIC MALIGNANCY	0	1	0	0	0	0	0	0	Medicare	Governmental	0	1	0	English	0	0	0				2		0		0		0		0		100
1	Female	1	87	1	White	Non-Hispanic	Non-Hispanic White	1	0	0	0	0	0	1	0	1	3	HEMATOLOGIC MALIGNANCY	0	1	0	0	0	0	0	0	Medicare	Governmental	0	1	0	English	0	0	0										0		0
1	Female	1	87	1	White	Non-Hispanic	Non-Hispanic White	1	0	0	0	0	0	1	0	0	1	BREAST	1	0	0	0	0	0	0	0	Medicare	Governmental	0	1	0	English	0	0	0				2		0		0		0		0		130
1	Male	0	87	1	White	Non-Hispanic	Non-Hispanic White	1	0	0	0	0	0	1	0	1	2	GENITAL SYSTEM, MALE	0	0	1	0	0	0	0	0	Medicare	Governmental	0	1	0	English	0	0	0				2		0		0		0		0
1	Male	0	87	1	White	Non-Hispanic	Non-Hispanic White	1	0	0	0	0	0	1	0	0	1	HEMATOLOGIC MALIGNANCY	0	1	0	0	0	0	0	0	Medicare	Governmental	0	1	0	English	0	0	1	50	0		0		0		0		1	4	0
1	Female	1	87	1	White	Non-Hispanic	Non-Hispanic White	1	0	0	0	0	0	1	0	0	1	RESPIRATORY	0	0	0	0	0	1	0	0	Medicare	Governmental	0	1	0	English	0	0	0				2		0		0		0		0		60
1	Female	1	87	1	White	Non-Hispanic	Non-Hispanic White	1	0	0	0	0	0	1	0	0	1	BREAST	1	0	0	0	0	0	0	0	Medicare	Governmental	0	1	0	English	0	0	1	12	0		2		0		0		1	2	0		86
1	Female	1	87	1	White	Non-Hispanic	Non-Hispanic White	1	0	0	0	0	0	1	0	0	1	NERVOUS SYSTEM	0	0	0	0	0	0	0	1	Medicare	Governmental	0	1	0	English	0	0	0				2		0		0		0		0		98
1	Male	0	87	1	White	Non-Hispanic	Non-Hispanic White	1	0	0	0	0	0	1	0	0	1	SKIN	0	0	0	0	0	0	0	1	Medicare	Governmental	0	1	0	English	0	0	0				2		0		0		1	3	1	2	0
1	Female	1	87	1	White	Refused				0		0	0	0	0	0	1	RESPIRATORY	0	0	0	0	0	1	0	0	Medicare	Governmental	0	1	0	English	0	0	0				2		0		0		1	1	0		60
1	Male	0	87	1	White	Non-Hispanic	Non-Hispanic White	1	0	0	0	0	0	1	0	0	1	HEMATOLOGIC MALIGNANCY	0	1	0	0	0	0	0	0	Medicare	Governmental	0	1	0	English	0	0	0				2		0		0		0		0
1	Male	0	87	1	White	Non-Hispanic	Non-Hispanic White	1	0	0	0	0	0	1	0	0	1	DIGESTIVE	0	0	0	0	1	0	0	0	Medicare	Governmental	0	1	0	English	0	0	1	20	0				0		0		0		0
1	Female	1	87	1	White	Non-Hispanic	Non-Hispanic White	1	0	0	0	0	0	1	0	0	1	SOFT TISSUE	0	0	0	0	0	0	0	1	Medicare	Governmental	0	1	0	English	0	0	0				2		0		0		0		0		121
1	Female	1	87	1	White	Non-Hispanic	Non-Hispanic White	1	0	0	0	0	0	1	0	0	1	GENITAL SYSTEM, FEMALE	0	0	0	1	0	0	0	0	Medicare	Governmental	0	1	0	English	0	0	0				2		0		0		0		0
2	Female	1	87	1	White	Hispanic	Hispanic, any race	4	1	0	1	1	0	0	0	0	1	DIGESTIVE	0	0	0	0	1	0	0	0	Individual Plan	Managed Care	1	0	0	English	0	0	0				0		0		0		1	15	1	3	130
1	Male	0	86	1	White	Non-Hispanic	Non-Hispanic White	1	0	0	0	0	0	1	0	0	2	ORAL CAVITY	0	0	0	0	0	0	0	1	Medicare	Governmental	0	1	0	English	0	0	0				2		0		0		0		0		104
1	Female	1	86	1	White	Hispanic	Hispanic, any race	4	1	0	1	1	0	0	0	0	1	HEMATOLOGIC MALIGNANCY	0	1	0	0	0	0	0	0	Medicare	Governmental	0	1	0	English	0	1	1	4	0		2		0		0		0		0		180
1	Male	0	86	1	White	Non-Hispanic	Non-Hispanic White	1	0	0	0	0	0	1	0	0	1	HEMATOLOGIC MALIGNANCY	0	1	0	0	0	0	0	0	Managed Care	Managed Care	1	0	0	English	0	0	0				2		0		0		0		2		100
1	Male	0	86	1	White	Non-Hispanic	Non-Hispanic White	1	0	0	0	0	0	1	0	0	5	SKIN	0	0	0	0	0	0	0	1	Medicare	Governmental	0	1	0	English	0	0	0				0		0		0		0		0		120
1	Male	0	86	1	White	Non-Hispanic	Non-Hispanic White	1	0	0	0	0	0	1	0	0	2	GENITAL SYSTEM, MALE	0	0	1	0	0	0	0	0	Medicare	Governmental	0	1	0	English	0	0	1	14	0		0		0		0		0		0		120
1	Female	1	86	1	White	Non-Hispanic	Non-Hispanic White	1	0	0	0	0	0	1	0	0	1	BREAST	1	0	0	0	0	0	0	0	Medicare	Governmental	0	1	0	English	0	0	0				2		0		0		1	2	0		120
1	Female	1	86	1	Other	Hispanic	Hispanic, any race	4	1	1	1	1	0	0	0	0	1	DIGESTIVE	0	0	0	0	1	0	0	0	Managed Care	Managed Care	1	0	0	English	0	0	0				2		0		0				0
1	Male	0	86	1	White	Non-Hispanic	Non-Hispanic White	1	0	0	0	0	0	1	0	1	3	URINARY TRACT	0	0	0	0	0	0	0	1	Medicare	Governmental	0	1	0	English	0	0	1	30	0		2		0		0		0		0		120
1	Male	0	86	1	White	Non-Hispanic	Non-Hispanic White	1	0	0	0	0	0	1	0	0	1	SOFT TISSUE	0	0	0	0	0	0	0	1	Medicare	Governmental	0	1	0	English	0	0	1	25	0		2		0		0		0		0		90
1	Male	0	86	1	White	Non-Hispanic	Non-Hispanic White	1	0	0	0	0	0	1	0	0	1	GENITAL SYSTEM, MALE	0	0	1	0	0	0	0	0	Medicare	Governmental	0	1	0	English	0	0	0				2		0		0		0		0
1	Female	1	86	1	White	Non-Hispanic	Non-Hispanic White	1	0	0	0	0	0	1	0	0	3	OTHER & ILL_DEFINED	0	0	0	0	0	0	1	0	Medicare	Governmental	0	1	0	English	0	0	0				2		0		0		0		2		0
1	Male	0	86	1	White	Non-Hispanic	Non-Hispanic White	1	0	0	0	0	0	1	0	0	1	GENITAL SYSTEM, MALE	0	0	1	0	0	0	0	0	Medicare	Governmental	0	1	0	English	0	0	0				2		2		0		0		0
1	Male	0	86	1	White	Non-Hispanic	Non-Hispanic White	1	0	0	0	0	0	1	0	0	1	HEMATOLOGIC MALIGNANCY	0	1	0	0	0	0	0	0	Medicare	Governmental	0	1	0	English	0	0	0				2		0		0		0		0		90
1	Male	0	86	1	White	Non-Hispanic	Non-Hispanic White	1	0	0	0	0	0	1	0	0	1	GENITAL SYSTEM, MALE	0	0	1	0	0	0	0	0	Medicare	Governmental	0	1	0	English	0	1	0				2		0		0		0		0		14
1	Female	1	86	1	White	Non-Hispanic	Non-Hispanic White	1	0	0	0	0	0	1	0	0	1	HEMATOLOGIC MALIGNANCY	0	1	0	0	0	0	0	0	Medicare	Governmental	0	1	0	English	0	0	0				2		0		0		0		0
1	Female	1	86	1	White	Non-Hispanic	Non-Hispanic White	1	0	0	0	0	0	1	0	0	1	HEMATOLOGIC MALIGNANCY	0	1	0	0	0	0	0	0	Medicare	Governmental	0	1	0	English	0	1					2		0		0		1	7	1	1	7
1	Female	1	86	1	White	Non-Hispanic	Non-Hispanic White	1	0	0	0	0	0	1	0	0	2	HEMATOLOGIC MALIGNANCY	0	1	0	0	0	0	0	0	Medicare	Governmental	0	1	0	English	0	0	1	14	0		2		2		0		0		0		120
1	Male	0	86	1	White	Non-Hispanic	Non-Hispanic White	1	0	0	0	0	0	1	0	1	2	DIGESTIVE	0	0	0	0	1	0	0	0	Medicare	Governmental	0	1	0	English	0	0	0				2		0		0		1	4	0
1	Male	0	86	1	White	Non-Hispanic	Non-Hispanic White	1	0	0	0	0	0	1	0	1	2	SKIN	0	0	0	0	0	0	0	1	Medicare	Governmental	0	1	0	English	0	1	1	30	0				0		0		0		0
1	Female	1	86	1	White	Non-Hispanic	Non-Hispanic White	1	0	0	0	0	0	1	0	0	2	SOFT TISSUE	0	0	0	0	0	0	0	1	Medicare	Governmental	0	1	0	English	0	0	1	37	0		2		0		0		0		0
1	Female	1	86	1	White	Non-Hispanic	Non-Hispanic White	1	0	0	0	0	0	1	0	0	1	HEMATOLOGIC MALIGNANCY	0	1	0	0	0	0	0	0	Medicare	Governmental	0	1	0	English	0	0	0				2		0		0		0		0		103
1	Male	0	86	1	White	Non-Hispanic	Non-Hispanic White	1	0	0	0	0	0	1	0	1	2	OTHER & ILL_DEFINED	0	0	0	0	0	0	1	0	Medicare	Governmental	0	1	0	English	0	2	0				2		0		0		0		0
1	Male	0	86	1	White	Non-Hispanic	Non-Hispanic White	1	0	0	0	0	0	1	0	0	1	DIGESTIVE	0	0	0	0	1	0	0	0	Medicare	Governmental	0	1	0	English	0	0	0				2		1	2	0		0		2		90
1	Female	1	86	1	White	Non-Hispanic	Non-Hispanic White	1	0	0	0	0	0	1	0	0	1	HEMATOLOGIC MALIGNANCY	0	1	0	0	0	0	0	0	Medicare	Governmental	0	1	0	English	0	0	0				2		0		0		0		0		120
1	Female	1	86	1	White	Non-Hispanic	Non-Hispanic White	1	0	0	0	0	0	1	0	0	1	BREAST	1	0	0	0	0	0	0	0	Medicare	Governmental	0	1	0	English	0	0	0				0		1	3	0		1	1	0
1	Male	0	86	1	White	Non-Hispanic	Non-Hispanic White	1	0	0	0	0	0	1	0	0	1	GENITAL SYSTEM, MALE	0	0	1	0	0	0	0	0	Medicare	Governmental	0	1	0	English	0	0	0				2		0		0		1	1	0		120
1	Male	0	86	1	White	Non-Hispanic	Non-Hispanic White	1	0	0	0	0	0	1	0	0	2	HEMATOLOGIC MALIGNANCY	0	1	0	0	0	0	0	0	Medicare	Governmental	0	1	0	English	0	0	0				2		0		0		0		0		90
1	Male	0	86	1	White	Non-Hispanic	Non-Hispanic White	1	0	0	0	0	0	1	0	0	1	URINARY TRACT	0	0	0	0	0	0	0	1	Medicare	Governmental	0	1	0	English	0	0	0
1	Male	0	86	1	White	Non-Hispanic	Non-Hispanic White	1	0	0	0	0	0	1	0	0	1	DIGESTIVE	0	0	0	0	1	0	0	0	Medicare	Governmental	0	1	0	English	0	0	0				2		0		0		0		0
1	Male	0	86	1	White	Non-Hispanic	Non-Hispanic White	1	0	0	0	0	0	1	0	0	1	DIGESTIVE	0	0	0	0	1	0	0	0	Medicare	Governmental	0	1	0	English	0	0	0				0		0		0		0		0
1	Female	1	86	1	White	Non-Hispanic	Non-Hispanic White	1	0	0	0	0	0	1	0	0	1	HEMATOLOGIC MALIGNANCY	0	1	0	0	0	0	0	0	Medicare	Governmental	0	1	0	English	0	0	0				2		0		0		0		0
1	Female	1	86	1	White	Hispanic	Hispanic, any race	4	1	0	1	1	0	0	0	0	1	DIGESTIVE	0	0	0	0	1	0	0	0	Medicare	Governmental	0	1	0	English	0	0	0				2		0		0		1	10	1	2	110
1	Female	1	86	1	White	Non-Hispanic	Non-Hispanic White	1	0	0	0	0	0	1	0	1	2	BREAST	1	0	0	0	0	0	0	0	Medicare	Governmental	0	1	0	English	0	0	0				2		0		0		0		0		0
1	Male	0	86	1	Asian	Non-Hispanic	Non-Hispanic, all other races	3	0	1	1	0	0	0	1	1	2	DIGESTIVE	0	0	0	0	1	0	0	0	Medicare	Governmental	0	1	0	English	0	0	0				2		0		0		0		0		90
1	Male	0	86	1	White	Non-Hispanic	Non-Hispanic White	1	0	0	0	0	0	1	0	0	1	URINARY TRACT	0	0	0	0	0	0	0	1	Medicare	Governmental	0	1	0	English	0	0	1	65	0		2		1	1	0		0		2		120
1	Female	1	86	1	White	Non-Hispanic	Non-Hispanic White	1	0	0	0	0	0	1	0	0	1	GENITAL SYSTEM, FEMALE	0	0	0	1	0	0	0	0	Medicare	Governmental	0	1	0	English	0	0	0				2		0		0		0		2
1	Female	1	86	1	White	Non-Hispanic	Non-Hispanic White	1	0	0	0	0	0	1	0	0	1	HEMATOLOGIC MALIGNANCY	0	1	0	0	0	0	0	0	Medicare	Governmental	0	1	0	English	0	0	0				2		0		0		0		2		120
1	Female	1	86	1	White	Hispanic	Hispanic, any race	4	1	0	1	1	0	0	0	0	1	ORAL CAVITY	0	0	0	0	0	0	0	1	Self-pay	Non-insured	0	0	1	Spanish	1	1	0				2		1	1	0		1	4	1	1	120
2	Female	1	86	1	White	Hispanic	Hispanic, any race	4	1	0	1	1	0	0	0	0	2	BREAST	1	0	0	0	0	0	0	0	Medicare	Governmental	0	1	0	Spanish	1	0	0				2		0		0		0		0		110
2	Female	1	86	1	White	Non-Hispanic	Non-Hispanic White	1	0	0	0	0	0	1	0	0	1	URINARY TRACT	0	0	0	0	0	0	0	1	Individual Plan	Managed Care	1	0	0	English	0	0	0						0		0		0		0		65
1	Male	0	85	1	White	Non-Hispanic	Non-Hispanic White	1	0	0	0	0	0	1	0	0	1	GENITAL SYSTEM, MALE	0	0	1	0	0	0	0	0	Medicare	Governmental	0	1	0	English	0	0	0				2		0		0		0		0		100
1	Male	0	85	1	White	Non-Hispanic	Non-Hispanic White	1	0	0	0	0	0	1	0	0	1	GENITAL SYSTEM, MALE	0	0	1	0	0	0	0	0	Medicare	Governmental	0	1	0	English	0	0	0				2		0		0		0		0		14
1	Female	1	85	1	White	Non-Hispanic	Non-Hispanic White	1	0	0	0	0	0	1	0	0	1	BREAST	1	0	0	0	0	0	0	0	Medicare	Governmental	0	1	0	English	0	0	1	28	0		2		0		0		1	2	0		60
1	Male	0	85	1	White	Non-Hispanic	Non-Hispanic White	1	0	0	0	0	0	1	0	0	1	HEMATOLOGIC MALIGNANCY	0	1	0	0	0	0	0	0	Medicare	Governmental	0	1	0	English	0	0	0				2		0		0		0		0
1	Male	0	85	1	White	Non-Hispanic	Non-Hispanic White	1	0	0	0	0	0	1	0	0	2	HEMATOLOGIC MALIGNANCY	0	1	0	0	0	0	0	0	Medicare	Governmental	0	1	0	English	0	0	1	30	0		2		0		0		0		0
1	Male	0	85	1	White	Non-Hispanic	Non-Hispanic White	1	0	0	0	0	0	1	0	0	2	HEMATOLOGIC MALIGNANCY	0	1	0	0	0	0	0	0	Medicare	Governmental	0	1	0	English	0	0	0				2		0		0		0		0		0
1	Female	1	85	1	White	Non-Hispanic	Non-Hispanic White	1	0	0	0	0	0	1	0	0	1	URINARY TRACT	0	0	0	0	0	0	0	1	Medicare	Governmental	0	1	0	English	0	1	0				0		0		0		1	1	0		10
1	Male	0	85	1	White	Non-Hispanic	Non-Hispanic White	1	0	0	0	0	0	1	0	1	3	ORAL CAVITY	0	0	0	0	0	0	0	1	Medicare	Governmental	0	1	0	English	0	0	0				2		0		0		1	2	1	1	100
1	Male	0	85	1	White	Non-Hispanic	Non-Hispanic White	1	0	0	0	0	0	1	0	1	3	GENITAL SYSTEM, MALE	0	0	1	0	0	0	0	0	Medicare	Governmental	0	1	0	English	0	0	1	20	0		2		0		0		1	1	1	1	75
1	Female	1	85	1	White	Non-Hispanic	Non-Hispanic White	1	0	0	0	0	0	1	0	0	1	BREAST	1	0	0	0	0	0	0	0	Medicare	Governmental	0	1	0	English	0	0	0				2		0		0		0		0		114
1	Female	1	85	1	White	Non-Hispanic	Non-Hispanic White	1	0	0	0	0	0	1	0	0	2	RESPIRATORY	0	0	0	0	0	1	0	0	Medicare	Governmental	0	1	0	English	0	0	0				2		0		0		0				14
1	Male	0	85	1	White	Non-Hispanic	Non-Hispanic White	1	0	0	0	0	0	1	0	1	3	URINARY TRACT	0	0	0	0	0	0	0	1	Individual Plan	Managed Care	1	0	0	English	0	0	0				2		0		0		0		0
1	Male	0	85	1	White	Non-Hispanic	Non-Hispanic White	1	0	0	0	0	0	1	0	0	1	GENITAL SYSTEM, MALE	0	0	1	0	0	0	0	0	Medicare	Governmental	0	1	0	English	0	0	1	23	0		2		0		0		0		0		88
1	Male	0	85	1	White	Non-Hispanic	Non-Hispanic White	1	0	0	0	0	0	1	0	0	1	GENITAL SYSTEM, MALE	0	0	1	0	0	0	0	0	Medicare	Governmental	0	1	0	English	0	0	0				2		0		0		0		0		60
1	Male	0	85	1	White	Non-Hispanic	Non-Hispanic White	1	0	0	0	0	0	1	0	0	1	HEMATOLOGIC MALIGNANCY	0	1	0	0	0	0	0	0	Managed Care	Managed Care	1	0	0	English	0	0	0				2		0		0		0		0		150
1	Male	0	85	1	White	Non-Hispanic	Non-Hispanic White	1	0	0	0	0	0	1	0	0	1	GENITAL SYSTEM, MALE	0	0	1	0	0	0	0	0	Medicare	Governmental	0	1	0	English	0	0	0						1	2	0		0		0
1	Male	0	85	1	White	Non-Hispanic	Non-Hispanic White	1	0	0	0	0	0	1	0	0	2	URINARY TRACT	0	0	0	0	0	0	0	1	Medicare	Governmental	0	1	0	English	0	0	0				2		0		0		0		0		60
1	Male	0	85	1	White	Non-Hispanic	Non-Hispanic White	1	0	0	0	0	0	1	0	0	1	GENITAL SYSTEM, MALE	0	0	1	0	0	0	0	0	Medicare	Governmental	0	1	0	English	0	0	0				2		0		0		0		0		90
1	Female	1	85	1	White	Non-Hispanic	Non-Hispanic White	1	0	0	0	0	0	1	0	0	1	GENITAL SYSTEM, FEMALE	0	0	0	1	0	0	0	0	Medicare	Governmental	0	1	0	English	0	0	1	21	0		2		0		0		0		0		130
1	Female	1	85	1	White	Non-Hispanic	Non-Hispanic White	1	0	0	0	0	0	1	0	0	1	BREAST	1	0	0	0	0	0	0	0	Medicare	Governmental	0	1	0	English	0	0	1	30	0		2		2		0		0		0		125
1	Male	0	85	1	White	Non-Hispanic	Non-Hispanic White	1	0	0	0	0	0	1	0	0	1	GENITAL SYSTEM, MALE	0	0	1	0	0	0	0	0	Medicare	Governmental	0	1	0	English	0	0	0				2		0		0		0		0
1	Female	1	85	1	White	Non-Hispanic	Non-Hispanic White	1	0	0	0	0	0	1	0	0	1	BREAST	1	0	0	0	0	0	0	0	Medicare	Governmental	0	1	0	English	0	0	1	30	0		2		0		0		0		0		30
1	Male	0	85	1	White	Non-Hispanic	Non-Hispanic White	1	0	0	0	0	0	1	0	0	1	NERVOUS SYSTEM	0	0	0	0	0	0	0	1	Medicare	Governmental	0	1	0	English	0	0	1	11	0		2		0		0		1	1	0		100
1	Male	0	85	1	White	Non-Hispanic	Non-Hispanic White	1	0	0	0	0	0	1	0	0	1	HEMATOLOGIC MALIGNANCY	0	1	0	0	0	0	0	0	Medicare	Governmental	0	1	0	English	0	0	0				2		0		0		0		0		21
1	Male	0	85	1	White	Non-Hispanic	Non-Hispanic White	1	0	0	0	0	0	1	0	0	1	ENDOCRINE	0	0	0	0	0	0	0	1	Medicare	Governmental	0	1	0	English	0	0	0				2		0		0		0		0
1	Male	0	85	1	White	Non-Hispanic	Non-Hispanic White	1	0	0	0	0	0	1	0	0	1	RESPIRATORY	0	0	0	0	0	1	0	0	Medicare	Governmental	0	1	0	English	0	0	0				2		0		0		0		0		14
1	Male	0	85	1	White	Non-Hispanic	Non-Hispanic White	1	0	0	0	0	0	1	0	0	1	URINARY TRACT	0	0	0	0	0	0	0	1	Medicare	Governmental	0	1	0	English	0	0	0				2		0		0		0		0		45
1	Male	0	85	1	White	Non-Hispanic	Non-Hispanic White	1	0	0	0	0	0	1	0	0	3	HEMATOLOGIC MALIGNANCY	0	1	0	0	0	0	0	0	Medicare	Governmental	0	1	0	English	0	0	1	100	0		2		0		0		0		0		0
1	Male	0	85	1	White	Non-Hispanic	Non-Hispanic White	1	0	0	0	0	0	1	0	0	1	ORAL CAVITY	0	0	0	0	0	0	0	1	Medicare	Governmental	0	1	0	English	0	0	1	30	0		2		0		0		0		0		0
1	Female	1	85	1	White	Non-Hispanic	Non-Hispanic White	1	0	0	0	0	0	1	0	0	1	HEMATOLOGIC MALIGNANCY	0	1	0	0	0	0	0	0	Medicare	Governmental	0	1	0	English	0	0	0				0		0		0		0		0
1	Female	1	85	1	White	Non-Hispanic	Non-Hispanic White	1	0	0	0	0	0	1	0	0	1	RESPIRATORY	0	0	0	0	0	1	0	0	Medicare	Governmental	0	1	0	English	0	0	0				2		2		0		0		2		150
1	Male	0	85	1	White	Non-Hispanic	Non-Hispanic White	1	0	0	0	0	0	1	0	0	1	SKIN	0	0	0	0	0	0	0	1	Medicare	Governmental	0	1	0	English	0	0	0				2		2		0		0		2		90
1	Male	0	85	1	White	Non-Hispanic	Non-Hispanic White	1	0	0	0	0	0	1	0	0	1	SKIN	0	0	0	0	0	0	0	1	Medicare	Governmental	0	1	0	English	0	0	0				2		0		0		1	2	0		120
1	Male	0	85	1	White	Non-Hispanic	Non-Hispanic White	1	0	0	0	0	0	1	0	0	2	GENITAL SYSTEM, MALE	0	0	1	0	0	0	0	0	Medicare	Governmental	0	1	0	English	0	0	0				2		0		0		0		0		120
1	Male	0	85	1	White	Non-Hispanic	Non-Hispanic White	1	0	0	0	0	0	1	0	0	1	RESPIRATORY	0	0	0	0	0	1	0	0	Medicare	Governmental	0	1	0	English	0	2	0				2		0		0				0
1	Male	0	85	1	White	Non-Hispanic	Non-Hispanic White	1	0	0	0	0	0	1	0	0	3	URINARY TRACT	0	0	0	0	0	0	0	1	Medicare	Governmental	0	1	0	English	0	2	0				2		0		0		0		0		120
1	Male	0	85	1	White	Non-Hispanic	Non-Hispanic White	1	0	0	0	0	0	1	0	1	3	GENITAL SYSTEM, MALE	0	0	1	0	0	0	0	0	Medicare	Governmental	0	1	0	English	0	0	1	10	0		2		0		0		0		0		125
1	Female	1	85	1	White	Non-Hispanic	Non-Hispanic White	1	0	0	0	0	0	1	0	0	2	URINARY TRACT	0	0	0	0	0	0	0	1	Medicare	Governmental	0	1	0	English	0	0	0				2		2		0		0		0		90
1	Male	0	85	1	White	Non-Hispanic	Non-Hispanic White	1	0	0	0	0	0	1	0	0	1	HEMATOLOGIC MALIGNANCY	0	1	0	0	0	0	0	0	Medicare	Governmental	0	1	0	English	0	0	0				2		1	1	0		0		0		120
1	Male	0	85	1	White	Non-Hispanic	Non-Hispanic White	1	0	0	0	0	0	1	0	0	1	ORAL CAVITY	0	0	0	0	0	0	0	1	Medicare	Governmental	0	1	0	English	0	0	0				2		0		0		0		0
1	Male	0	85	1	White	Non-Hispanic	Non-Hispanic White	1	0	0	0	0	0	1	0	0	2	URINARY TRACT	0	0	0	0	0	0	0	1	Medicare	Governmental	0	1	0	English	0	0	0				2		0		0		0		0		93
1	Female	1	85	1	White	Non-Hispanic	Non-Hispanic White	1	0	0	0	0	0	1	0	0	1	HEMATOLOGIC MALIGNANCY	0	1	0	0	0	0	0	0	Medicare	Governmental	0	1	0	English	0	0	0				0		0		0		0		0		45
1	Female	1	85	1	White	Non-Hispanic	Non-Hispanic White	1	0	0	0	0	0	1	0	0	1	HEMATOLOGIC MALIGNANCY	0	1	0	0	0	0	0	0	Medicare	Governmental	0	1	0	English	0	0	0				2		0		0		0				90
1	Male	0	85	1	White	Non-Hispanic	Non-Hispanic White	1	0	0	0	0	0	1	0	0	1	HEMATOLOGIC MALIGNANCY	0	1	0	0	0	0	0	0	Medicare	Governmental	0	1	0	English	0	0	0				0		0		0		0		0		0
1	Male	0	85	1	White	Hispanic	Hispanic, any race	4	1	0	1	1	0	0	0	0	1	URINARY TRACT	0	0	0	0	0	0	0	1	Medicare	Governmental	0	1	0	English	0	0	0				2		0		0		1	3	1	1	30
1	Male	0	85	1	White	Non-Hispanic	Non-Hispanic White	1	0	0	0	0	0	1	0	0	2	HEMATOLOGIC MALIGNANCY	0	1	0	0	0	0	0	0	Medicare	Governmental	0	1	0	English	0	0	1	4	0		2		0		0		0		0
1	Male	0	85	1	White	Non-Hispanic	Non-Hispanic White	1	0	0	0	0	0	1	0	0	1	GENITAL SYSTEM, MALE	0	0	1	0	0	0	0	0	Medicare	Governmental	0	1	0	English	0	0	1	30	0		2		0		0		0		0		91
1	Female	1	85	1	White	Non-Hispanic	Non-Hispanic White	1	0	0	0	0	0	1	0	1	2	BREAST	1	0	0	0	0	0	0	0	Medicare	Governmental	0	1	0	English	0	2	1	70	0		2		0		0		0		0		121
1	Female	1	85	1	White	Hispanic	Hispanic, any race	4	1	0	1	1	0	0	0	0	1	URINARY TRACT	0	0	0	0	0	0	0	1	Medicare	Governmental	0	1	0	English	0	0	0				2		0		0		0		0		0
1	Female	1	85	1	White	Non-Hispanic	Non-Hispanic White	1	0	0	0	0	0	1	0	0	1	HEMATOLOGIC MALIGNANCY	0	1	0	0	0	0	0	0	Individual Plan	Managed Care	1	0	0	English	0	0	0				0		0		0		0		0		90
1	Male	0	85	1	White	Non-Hispanic	Non-Hispanic White	1	0	0	0	0	0	1	0	0	1	SKIN	0	0	0	0	0	0	0	1	Medicare	Governmental	0	1	0	English	0	0	1	61	0		2		0		0		1	1	0
1	Male	0	85	1	White	Non-Hispanic	Non-Hispanic White	1	0	0	0	0	0	1	0	0	2	SOFT TISSUE	0	0	0	0	0	0	0	1	Managed Care	Managed Care	1	0	0	English	0	1	0				2		0		0		0		0		0
1	Female	1	85	1	White	Non-Hispanic	Non-Hispanic White	1	0	0	0	0	0	1	0	0	2	OTHER & ILL_DEFINED	0	0	0	0	0	0	1	0	Medicare	Governmental	0	1	0	English	0	0	0				2		0		0		0		0		3
1	Male	0	85	1	White	Non-Hispanic	Non-Hispanic White	1	0	0	0	0	0	1	0	0	2	RESPIRATORY	0	0	0	0	0	1	0	0	Medicare	Governmental	0	1	0	English	0	0	1	70	0		2		0		0		0		0		0
1	Male	0	85	1	White	Non-Hispanic	Non-Hispanic White	1	0	0	0	0	0	1	0	1	2	SKIN	0	0	0	0	0	0	0	1	Medicare	Governmental	0	1	0	English	0	0	1	14	0		2		0		0		0		0
1	Male	0	85	1	White	Non-Hispanic	Non-Hispanic White	1	0	0	0	0	0	1	0	0	1	NEUROENDOCRINE	0	0	0	0	0	0	0	1	Medicare	Governmental	0	1	0	English	0	0	1	28	0		2		0		0		0		0		0
1	Male	0	85	1	White	Non-Hispanic	Non-Hispanic White	1	0	0	0	0	0	1	0	0	1	DIGESTIVE	0	0	0	0	1	0	0	0	Self-pay	Non-insured	0	0	1	Spanish	1	1	1	1	1	0	0		0		0		1	2	1		14
2	Male	0	85	1	White	Non-Hispanic	Non-Hispanic White	1	0	0	0	0	0	1	0	0	1	OTHER & ILL_DEFINED	0	0	0	0	0	0	1	0	Medicare	Governmental	0	1	0	English	0	0	1	10	0		0		0		0		1	1	0		0
2	Male	0	85	1	White	Non-Hispanic	Non-Hispanic White	1	0	0	0	0	0	1	0	0	1	ORAL CAVITY	0	0	0	0	0	0	0	1	Medicare	Governmental	0	1	0	English	0	0	1		0				0		0		0		0		100
2	Female	1	85	1	White	Non-Hispanic	Non-Hispanic White	1	0	0	0	0	0	1	0	0	1	GENITAL SYSTEM, FEMALE	0	0	0	1	0	0	0	0	Medicare	Governmental	0	1	0	English	0	0	0				2		0		0		0		0		106
1	Male	0	84	1	White	Non-Hispanic	Non-Hispanic White	1	0	0	0	0	0	1	0	0	1	ENDOCRINE	0	0	0	0	0	0	0	1	Medicare	Governmental	0	1	0	English	0	0	1	5	2				0		0		0		0		100
1	Female	1	84	1	White	Non-Hispanic	Non-Hispanic White	1	0	0	0	0	0	1	0	0	1	RESPIRATORY	0	0	0	0	0	1	0	0	Medicare	Governmental	0	1	0	English	0	0	0				2		0		0		1	1	1	1	120
1	Male	0	84	1	White	Non-Hispanic	Non-Hispanic White	1	0	0	0	0	0	1	0	0	1	DIGESTIVE	0	0	0	0	1	0	0	0	Medicare	Governmental	0	1	0	English	0	0	0				2		0		0		0		0
1	Female	1	84	1	White	Non-Hispanic	Non-Hispanic White	1	0	0	0	0	0	1	0	0	1	DIGESTIVE	0	0	0	0	1	0	0	0	Medicare	Governmental	0	1	0	English	0	0	0				2		0		0		0		0		14
1	Male	0	84	1	White	Non-Hispanic	Non-Hispanic White	1	0	0	0	0	0	1	0	0	1	URINARY TRACT	0	0	0	0	0	0	0	1	Medicare	Governmental	0	1	0	English	0	0	1	14	0		2		0				1	1	0		90
1	Male	0	84	1	White	Non-Hispanic	Non-Hispanic White	1	0	0	0	0	0	1	0	0	2	BREAST	1	0	0	0	0	0	0	0	Medicare	Governmental	0	1	0	English	0	0	0				2		0		0		0		0		100
1	Male	0	84	1	White	Non-Hispanic	Non-Hispanic White	1	0	0	0	0	0	1	0	0	2	HEMATOLOGIC MALIGNANCY	0	1	0	0	0	0	0	0	Medicare	Governmental	0	1	0	English	0	0	0				2		0		0		0		0
1	Female	1	84	1	White	Non-Hispanic	Non-Hispanic White	1	0	0	0	0	0	1	0	0	2	HEMATOLOGIC MALIGNANCY	0	1	0	0	0	0	0	0	Medicare	Governmental	0	1	0	English	0	0	0				2		0		0		0		0		90
1	Female	1	84	1	Asian	Non-Hispanic	Non-Hispanic, all other races	3	0	1	1	0	0	0	1	0	1	BREAST	1	0	0	0	0	0	0	0	Medicare	Governmental	0	1	0	English	0	0	0				2		0		0		0		0		45
1	Male	0	84	1	White	Non-Hispanic	Non-Hispanic White	1	0	0	0	0	0	1	0	1	2	SKIN	0	0	0	0	0	0	0	1	Medicare	Governmental	0	1	0	English	0	0	0				2		0		0		0		0		150
1	Male	0	84	1	White	Non-Hispanic	Non-Hispanic White	1	0	0	0	0	0	1	0	0	3	URINARY TRACT	0	0	0	0	0	0	0	1	Medicare	Governmental	0	1	0	English	0	0	0				0		0		0		0		0
1	Female	1	84	1	White	Non-Hispanic	Non-Hispanic White	1	0	0	0	0	0	1	0	0	2	HEMATOLOGIC MALIGNANCY	0	1	0	0	0	0	0	0	Medicare	Governmental	0	1	0	English	0	1	0				2						1	5	0
1	Female	1	84	1	White	Non-Hispanic	Non-Hispanic White	1	0	0	0	0	0	1	0	0	1	BREAST	1	0	0	0	0	0	0	0	Medicare	Governmental	0	1	0	English	0										0				0
1	Female	1	84	1	White	Non-Hispanic	Non-Hispanic White	1	0	0	0	0	0	1	0	1	3	OTHER & ILL_DEFINED	0	0	0	0	0	0	1	0	Medicare	Governmental	0	1	0	English	0	0	0				2		0		0		0		0		14
1	Female	1	84	1	White	Non-Hispanic	Non-Hispanic White	1	0	0	0	0	0	1	0	0	1	HEMATOLOGIC MALIGNANCY	0	1	0	0	0	0	0	0	Medicare	Governmental	0	1	0	English	0	0	0				0		0		0		0		0		0
1	Male	0	84	1	White	Non-Hispanic	Non-Hispanic White	1	0	0	0	0	0	1	0	1	2	SKIN	0	0	0	0	0	0	0	1	Medicare	Governmental	0	1	0	English	0	0	0				2		0		0		0		0		122
1	Female	1	84	1	White	Non-Hispanic	Non-Hispanic White	1	0	0	0	0	0	1	0	0	1	DIGESTIVE	0	0	0	0	1	0	0	0	Medicare	Governmental	0	1	0	English	0	0	0				0		0		0		0		0
1	Male	0	84	1	White	Non-Hispanic	Non-Hispanic White	1	0	0	0	0	0	1	0	0	1	GENITAL SYSTEM, MALE	0	0	1	0	0	0	0	0	Medicare	Governmental	0	1	0	English	0	0	0				0		0		0		0		0
1	Female	1	84	1	White	Non-Hispanic	Non-Hispanic White	1	0	0	0	0	0	1	0	0	1	BREAST	1	0	0	0	0	0	0	0	Medicare	Governmental	0	1	0	English	0	0	0				2		0		0		0		0
1	Male	0	84	1	Refused	Non-Hispanic	Refused or Unknown	5	0		1	0	0	0	0	0	1	RESPIRATORY	0	0	0	0	0	1	0	0	Medicare	Governmental	0	1	0	English	0	0	0				0		0		0		0		0		116
1	Female	1	84	1	White	Non-Hispanic	Non-Hispanic White	1	0	0	0	0	0	1	0	0	1	BREAST	1	0	0	0	0	0	0	0	Medicare	Governmental	0	1	0	English	0	0	0				2		0		0		1	3	0		80
1	Male	0	84	1	White	Non-Hispanic	Non-Hispanic White	1	0	0	0	0	0	1	0	0	2	NEUROENDOCRINE	0	0	0	0	0	0	0	1	Medicare	Governmental	0	1	0	English	0	0	1	14	0		2		0		0		0		0		30
1	Male	0	84	1	White	Non-Hispanic	Non-Hispanic White	1	0	0	0	0	0	1	0	1	2	OTHER & ILL_DEFINED	0	0	0	0	0	0	1	0	Medicare	Governmental	0	1	0	English	0	0	0				0		0		0		0		0		0
1	Male	0	84	1	White	Refused				0		0	0	0	0	0	1	HEMATOLOGIC MALIGNANCY	0	1	0	0	0	0	0	0	Medicare	Governmental	0	1	0	English	0	0	1	21	0		2		0		0		0		0		120
1	Male	0	84	1	White	Non-Hispanic	Non-Hispanic White	1	0	0	0	0	0	1	0	0	1	HEMATOLOGIC MALIGNANCY	0	1	0	0	0	0	0	0	Medicare	Governmental	0	1	0	English	0	0	0				2		0		0		0		0
1	Male	0	84	1	White	Non-Hispanic	Non-Hispanic White	1	0	0	0	0	0	1	0	0	1	GENITAL SYSTEM, MALE	0	0	1	0	0	0	0	0	Medicare	Governmental	0	1	0	English	0	0	0				2		0		0		0		0		75
1	Female	1	84	1	White	Non-Hispanic	Non-Hispanic White	1	0	0	0	0	0	1	0	0	2	DIGESTIVE	0	0	0	0	1	0	0	0	Medicare	Governmental	0	1	0	English	0	0	0				0		0		0		0		0
1	Male	0	84	1	White	Non-Hispanic	Non-Hispanic White	1	0	0	0	0	0	1	0	1	2	URINARY TRACT	0	0	0	0	0	0	0	1	Managed Care	Managed Care	1	0	0	English	0	0	0				2		0		0		0		0		42
1	Female	1	84	1	White	Non-Hispanic	Non-Hispanic White	1	0	0	0	0	0	1	0	1	2	ENDOCRINE	0	0	0	0	0	0	0	1	Medicare	Governmental	0	1	0	English	0	0	1	91	0		0		0		0		0		0		150
1	Female	1	84	1	White	Non-Hispanic	Non-Hispanic White	1	0	0	0	0	0	1	0	1	2	GENITAL SYSTEM, FEMALE	0	0	0	1	0	0	0	0	Managed Care	Managed Care	1	0	0	English	0	0	1	16	2		2		0		0		0		2		21
1	Male	0	84	1	White	Non-Hispanic	Non-Hispanic White	1	0	0	0	0	0	1	0	0	1	HEMATOLOGIC MALIGNANCY	0	1	0	0	0	0	0	0	Medicare	Governmental	0	1	0	English	0	0	0				2		0		0		0		0		60
1	Male	0	84	1	White	Non-Hispanic	Non-Hispanic White	1	0	0	0	0	0	1	0	0	1	GENITAL SYSTEM, MALE	0	0	1	0	0	0	0	0	Medicare	Governmental	0	1	0	English	0	0	0				2		0		0		0		0		30
1	Female	1	84	1	White	Non-Hispanic	Non-Hispanic White	1	0	0	0	0	0	1	0	0	1	DIGESTIVE	0	0	0	0	1	0	0	0	Medicare	Governmental	0	1	0	English	0	2	0				0		0		0		1	1	1	1	90
1	Male	0	84	1	White	Hispanic	Hispanic, any race	4	1	0	1	1	0	0	0	0	1	HEMATOLOGIC MALIGNANCY	0	1	0	0	0	0	0	0	Medicare	Governmental	0	1	0	English	0	2	0				2		1	2	0		1	1	0		1
1	Male	0	84	1	White	Non-Hispanic	Non-Hispanic White	1	0	0	0	0	0	1	0	0	1	RESPIRATORY	0	0	0	0	0	1	0	0	Medicare	Governmental	0	1	0	English	0	0	0				2		0		0		0		0		150
1	Male	0	84	1	White	Non-Hispanic	Non-Hispanic White	1	0	0	0	0	0	1	0	0	1	GENITAL SYSTEM, MALE	0	0	1	0	0	0	0	0	Medicare	Governmental	0	1	0	English	0	0	0						0		0		1	20	0		0
1	Male	0	84	1	White	Non-Hispanic	Non-Hispanic White	1	0	0	0	0	0	1	0	1	2	GENITAL SYSTEM, MALE	0	0	1	0	0	0	0	0	Medicare	Governmental	0	1	0	English	0	0	0				2		0		0		1	1	0		90
1	Male	0	84	1	White	Non-Hispanic	Non-Hispanic White	1	0	0	0	0	0	1	0	0	1	GENITAL SYSTEM, MALE	0	0	1	0	0	0	0	0	Medicare	Governmental	0	1	0	English	0	0	0				2		0		0		0		0		125
1	Male	0	84	1	White	Non-Hispanic	Non-Hispanic White	1	0	0	0	0	0	1	0	1	2	RESPIRATORY	0	0	0	0	0	1	0	0	Medicare	Governmental	0	1	0	English	0	2	1	60	0		2		0		0		0		0		0
1	Male	0	84	1	White	Non-Hispanic	Non-Hispanic White	1	0	0	0	0	0	1	0	1	2	SKIN	0	0	0	0	0	0	0	1	Medicare	Governmental	0	1	0	English	0	0	0				2		0		0		1	1	0		10
1	Female	1	84	1	White	Non-Hispanic	Non-Hispanic White	1	0	0	0	0	0	1	0	0	1	BREAST	1	0	0	0	0	0	0	0	Medicare	Governmental	0	1	0	English	0	0	0				2		0		0		0		0
1	Female	1	84	1	White	Non-Hispanic	Non-Hispanic White	1	0	0	0	0	0	1	0	0	1	BREAST	1	0	0	0	0	0	0	0	Medicare	Governmental	0	1	0	English	0	0	0				0		0		0		0		0		120
1	Male	0	84	1	White	Non-Hispanic	Non-Hispanic White	1	0	0	0	0	0	1	0	0	1	HEMATOLOGIC MALIGNANCY	0	1	0	0	0	0	0	0	Medicare	Governmental	0	1	0	English	0	0	0				2		0		0		1		0		0
1	Female	1	84	1	White	Non-Hispanic	Non-Hispanic White	1	0	0	0	0	0	1	0	0	1	ENDOCRINE	0	0	0	0	0	0	0	1	Medicare	Governmental	0	1	0	English	0	0	0				2		0		0		1		1	1	110
1	Male	0	84	1	White	Non-Hispanic	Non-Hispanic White	1	0	0	0	0	0	1	0	0	2	GENITAL SYSTEM, MALE	0	0	1	0	0	0	0	0	Managed Care	Managed Care	1	0	0	English	0	1	0				2		0		0		1	1	0		15
1	Female	1	84	1	White	Non-Hispanic	Non-Hispanic White	1	0	0	0	0	0	1	0	0	1	GENITAL SYSTEM, FEMALE	0	0	0	1	0	0	0	0	Medicare	Governmental	0	1	0	English	0	0	0				2		0		0		1	1	0		120
1	Female	1	84	1	White	Non-Hispanic	Non-Hispanic White	1	0	0	0	0	0	1	0	0	1	BREAST	1	0	0	0	0	0	0	0	Medicare	Governmental	0	1	0	English	0	0	0				2		0		0		0		0
1	Female	1	84	1	White	Non-Hispanic	Non-Hispanic White	1	0	0	0	0	0	1	0	0	1	BREAST	1	0	0	0	0	0	0	0	Medicare	Governmental	0	1	0	English	0	0	0				2		0		0		0		0		115
1	Male	0	84	1	White	Non-Hispanic	Non-Hispanic White	1	0	0	0	0	0	1	0	0	1	RESPIRATORY	0	0	0	0	0	1	0	0	Medicare	Governmental	0	1	0	English	0	0	0				2		0		0		0		0		130
1	Female	1	84	1	White	Non-Hispanic	Non-Hispanic White	1	0	0	0	0	0	1	0	0	1	BREAST	1	0	0	0	0	0	0	0	Medicare	Governmental	0	1	0	English	0	0	0				2		0		0		1	5	0		100
1	Male	0	84	1	White	Non-Hispanic	Non-Hispanic White	1	0	0	0	0	0	1	0	0	1	URINARY TRACT	0	0	0	0	0	0	0	1	Governmental Other	Governmental	0	1	0	English	0	0	0				2		2		0		1	1	0		90
1	Female	1	84	1	White	Non-Hispanic	Non-Hispanic White	1	0	0	0	0	0	1	0	1	2	SKIN	0	0	0	0	0	0	0	1	Medicare	Governmental	0	1	0	English	0	0	0				2		1	1	0		0		0		14
1	Male	0	84	1	White	Non-Hispanic	Non-Hispanic White	1	0	0	0	0	0	1	0	1	3	Bone and Joint	0	0	0	0	0	0	0	1	Medicare	Governmental	0	1	0	English	0	0	0				2		0		0		0		0		100
1	Female	1	84	1	White	Non-Hispanic	Non-Hispanic White	1	0	0	0	0	0	1	0	1	2	URINARY TRACT	0	0	0	0	0	0	0	1	Medicare	Governmental	0	1	0	English	0	0	1	24	0		2		0		0		0		0		30
1	Female	1	84	1	White	Non-Hispanic	Non-Hispanic White	1	0	0	0	0	0	1	0	0	3	GENITAL SYSTEM, FEMALE	0	0	0	1	0	0	0	0	Medicare	Governmental	0	1	0	English	0	0	0				2		0		0		0		0
1	Male	0	84	1	White	Non-Hispanic	Non-Hispanic White	1	0	0	0	0	0	1	0	0	2	HEMATOLOGIC MALIGNANCY	0	1	0	0	0	0	0	0	Medicare	Governmental	0	1	0	English	0	0	1	20	0		0		0		0		0		0		90
1	Male	0	84	1	White	Non-Hispanic	Non-Hispanic White	1	0	0	0	0	0	1	0	0	1	SOFT TISSUE	0	0	0	0	0	0	0	1	Medicare	Governmental	0	1	0	English	0	0	0				2		0		0		0		0		170
1	Male	0	84	1	White	Non-Hispanic	Non-Hispanic White	1	0	0	0	0	0	1	0	1	2	DIGESTIVE	0	0	0	0	1	0	0	0	Medicare	Governmental	0	1	0	English	0	0	0				2		0		0		0		0		60
1	Female	1	84	1	White	Non-Hispanic	Non-Hispanic White	1	0	0	0	0	0	1	0	0	1	ORAL CAVITY	0	0	0	0	0	0	0	1	Managed Care	Managed Care	1	0	0	English	0	2	0				2		0		0		0		0
1	Male	0	84	1	White	Non-Hispanic	Non-Hispanic White	1	0	0	0	0	0	1	0	0	1	SKIN	0	0	0	0	0	0	0	1	Medicare	Governmental	0	1	0	English	0	0	0				2		0		0		0		0
1	Male	0	84	1	White	Non-Hispanic	Non-Hispanic White	1	0	0	0	0	0	1	0	0	1	URINARY TRACT	0	0	0	0	0	0	0	1	Medicare	Governmental	0	1	0	English	0	0	1	42	0		0		0		0		0		0
1	Male	0	84	1	White	Non-Hispanic	Non-Hispanic White	1	0	0	0	0	0	1	0	0	1	HEMATOLOGIC MALIGNANCY	0	1	0	0	0	0	0	0	Medicare	Governmental	0	1	0	English	0	0	0				2		0		0		0		0		14
1	Female	1	84	1	White	Non-Hispanic	Non-Hispanic White	1	0	0	0	0	0	1	0	0	1	HEMATOLOGIC MALIGNANCY	0	1	0	0	0	0	0	0	Medicare	Governmental	0	1	0	English	0	0	0				2		0		0		1	1	0		120
1	Male	0	84	1	White	Non-Hispanic	Non-Hispanic White	1	0	0	0	0	0	1	0	0	1	RESPIRATORY	0	0	0	0	0	1	0	0	Medicare	Governmental	0	1	0	English	0	2	0				2		0		0		0		0
1	Female	1	84	1	White	Non-Hispanic	Non-Hispanic White	1	0	0	0	0	0	1	0	0	1	BREAST	1	0	0	0	0	0	0	0	Medicare	Governmental	0	1	0	English	0	0	0				2		0		0		0		0
1	Male	0	84	1	White	Non-Hispanic	Non-Hispanic White	1	0	0	0	0	0	1	0	0	1	HEMATOLOGIC MALIGNANCY	0	1	0	0	0	0	0	0	Medicare	Governmental	0	1	0	English	0	0	1	6	0				0		0		0		0		0
2	Male	0	84	1	White	Non-Hispanic	Non-Hispanic White	1	0	0	0	0	0	1	0	0	1	HEMATOLOGIC MALIGNANCY	0	1	0	0	0	0	0	0	Medicare	Governmental	0	1	0	English	0	2	1	90	0				0		0		1	2	0		10
1	Female	1	83	1	White	Unknown				0		0	0	0	0	0	1	BREAST	1	0	0	0	0	0	0	0	Medicare	Governmental	0	1	0	English	0	0	0				2		0		0		0		0		60
1	Female	1	83	1	White	Non-Hispanic	Non-Hispanic White	1	0	0	0	0	0	1	0	0	1	BREAST	1	0	0	0	0	0	0	0	Medicare	Governmental	0	1	0	English	0	0	0				2		0		0		0		0
1	Female	1	83	1	White	Non-Hispanic	Non-Hispanic White	1	0	0	0	0	0	1	0	0	1	BREAST	1	0	0	0	0	0	0	0	Medicare	Governmental	0	1	0	English	0	0	1	24	0		2		0		0		1	2	0		40
1	Female	1	83	1	White	Non-Hispanic	Non-Hispanic White	1	0	0	0	0	0	1	0	0	1	BREAST	1	0	0	0	0	0	0	0	Medicare	Governmental	0	1	0	English	0	0	0				2		0		0		1	3	2		82
1	Male	0	83	1	White	Non-Hispanic	Non-Hispanic White	1	0	0	0	0	0	1	0	0	1	ENDOCRINE	0	0	0	0	0	0	0	1	Medicare	Governmental	0	1	0	English	0	0	0				2		0		0		0		0		25
1	Male	0	83	1	White	Non-Hispanic	Non-Hispanic White	1	0	0	0	0	0	1	0	0	2	URINARY TRACT	0	0	0	0	0	0	0	1	Managed Care	Managed Care	1	0	0	English	0	1	0				2		1	1	0		1	2	0
1	Female	1	83	1	White	Non-Hispanic	Non-Hispanic White	1	0	0	0	0	0	1	0	0	1	BREAST	1	0	0	0	0	0	0	0	Medicare	Governmental	0	1	0	English	0	0	0				2		0				1	1	0		0
1	Female	1	83	1	White	Non-Hispanic	Non-Hispanic White	1	0	0	0	0	0	1	0	0	3	BREAST	1	0	0	0	0	0	0	0	Medicare	Governmental	0	1	0	English	0	0	0				2		0		0		0		0
1	Male	0	83	1	White	Non-Hispanic	Non-Hispanic White	1	0	0	0	0	0	1	0	1	3	BREAST	1	0	0	0	0	0	0	0	Medicare	Governmental	0	1	0	English	0	0	1	17	0				0		0		0		0		12
1	Male	0	83	1	White	Non-Hispanic	Non-Hispanic White	1	0	0	0	0	0	1	0	0	1	HEMATOLOGIC MALIGNANCY	0	1	0	0	0	0	0	0	Medicare	Governmental	0	1	0	English	0	0	0				2		0		0		0		0
1	Male	0	83	1	White	Hispanic	Hispanic, any race	4	1	0	1	1	0	0	0	0	1	GENITAL SYSTEM, MALE	0	0	1	0	0	0	0	0	Medicare	Governmental	0	1	0	English	0	0	0				2		2		0		0		0		50
1	Male	0	83	1	White	Non-Hispanic	Non-Hispanic White	1	0	0	0	0	0	1	0	0	1	HEMATOLOGIC MALIGNANCY	0	1	0	0	0	0	0	0	Medicare	Governmental	0	1	0	English	0	0	0				0		0		0		0		0		30
1	Female	1	83	1	White	Non-Hispanic	Non-Hispanic White	1	0	0	0	0	0	1	0	0	2	DIGESTIVE	0	0	0	0	1	0	0	0	Medicare	Governmental	0	1	0	English	0	0	0				2		0		0		0		0
1	Female	1	83	1	White	Non-Hispanic	Non-Hispanic White	1	0	0	0	0	0	1	0	0	1	HEMATOLOGIC MALIGNANCY	0	1	0	0	0	0	0	0	Medicare	Governmental	0	1	0	English	0	0	0				2		0		0		0		0		150
1	Female	1	83	1	White	Non-Hispanic	Non-Hispanic White	1	0	0	0	0	0	1	0	1	2	URINARY TRACT	0	0	0	0	0	0	0	1	Medicare	Governmental	0	1	0	English	0	0	0				2		0		0		1	2	1	1	0
1	Female	1	83	1	White	Non-Hispanic	Non-Hispanic White	1	0	0	0	0	0	1	0	0	2	DIGESTIVE	0	0	0	0	1	0	0	0	Medicare	Governmental	0	1	0	English	0	0	0				2		0		0		0		0		120
1	Male	0	83	1	White	Non-Hispanic	Non-Hispanic White	1	0	0	0	0	0	1	0	0	1	HEMATOLOGIC MALIGNANCY	0	1	0	0	0	0	0	0	Medicare	Governmental	0	1	0	English	0	0	0				2		0		0		0		0		45
1	Male	0	83	1	White	Non-Hispanic	Non-Hispanic White	1	0	0	0	0	0	1	0	0	1	HEMATOLOGIC MALIGNANCY	0	1	0	0	0	0	0	0	Medicare	Governmental	0	1	0	English	0	0	0				2		0		0		0		0		120
1	Female	1	83	1	White	Non-Hispanic	Non-Hispanic White	1	0	0	0	0	0	1	0	0	1	RESPIRATORY	0	0	0	0	0	1	0	0	Medicare	Governmental	0	1	0	English	0	0	0				2		0		0		0		0
1	Male	0	83	1	White	Non-Hispanic	Non-Hispanic White	1	0	0	0	0	0	1	0	0	1	GENITAL SYSTEM, MALE	0	0	1	0	0	0	0	0	Medicare	Governmental	0	1	0	English	0	0	0				2		0		0		0		0		24
1	Female	1	83	1	White	Non-Hispanic	Non-Hispanic White	1	0	0	0	0	0	1	0	0	1	GENITAL SYSTEM, FEMALE	0	0	0	1	0	0	0	0	Medicare	Governmental	0	1	0	English	0	0	0				2		0		0		1	2	0		0
1	Male	0	83	1	Asian	Non-Hispanic	Non-Hispanic, all other races	3	0	1	1	0	0	0	1	0	1	RESPIRATORY	0	0	0	0	0	1	0	0	Medicare	Governmental	0	1	0	English	0	0	0				2		0		0		0		0		15
1	Female	1	83	1	White	Non-Hispanic	Non-Hispanic White	1	0	0	0	0	0	1	0	0	2	BREAST	1	0	0	0	0	0	0	0	Medicare	Governmental	0	1	0	English	0	0	1	30	0				0		0		0		0		80
1	Female	1	83	1	White	Non-Hispanic	Non-Hispanic White	1	0	0	0	0	0	1	0	0	1	BREAST	1	0	0	0	0	0	0	0	Medicare	Governmental	0	1	0	English	0	0	0				2		0		0		0		0		10
1	Male	0	83	1	White	Non-Hispanic	Non-Hispanic White	1	0	0	0	0	0	1	0	0	1	GENITAL SYSTEM, MALE	0	0	1	0	0	0	0	0	Medicare	Governmental	0	1	0	English	0	0	0				0		0		0		0		0		300
1	Female	1	83	1	White	Non-Hispanic	Non-Hispanic White	1	0	0	0	0	0	1	0	0	1	URINARY TRACT	0	0	0	0	0	0	0	1	Medicare	Governmental	0	1	0	English	0	0	0						0		0		0		0
1	Male	0	83	1	White	Non-Hispanic	Non-Hispanic White	1	0	0	0	0	0	1	0	1	3	URINARY TRACT	0	0	0	0	0	0	0	1	Managed Care	Managed Care	1	0	0	English	0	0	0				2		0		0		1	2			120
1	Female	1	83	1	White	Non-Hispanic	Non-Hispanic White	1	0	0	0	0	0	1	0	0	1	HEMATOLOGIC MALIGNANCY	0	1	0	0	0	0	0	0	Medicare	Governmental	0	1	0	English	0	0	1	30	0		2		0		0		0		0		188
1	Male	0	83	1	White	Non-Hispanic	Non-Hispanic White	1	0	0	0	0	0	1	0	0	5	DIGESTIVE	0	0	0	0	1	0	0	0	Medicare	Governmental	0	1	0	English	0	0	1	30	0		2		0		0		1	5	1	1	120
1	Male	0	83	1	White	Non-Hispanic	Non-Hispanic White	1	0	0	0	0	0	1	0	0	1	GENITAL SYSTEM, MALE	0	0	1	0	0	0	0	0	Medicare	Governmental	0	1	0	English	0	0	0				2		0		0		0		0		0
1	Male	0	83	1	White	Non-Hispanic	Non-Hispanic White	1	0	0	0	0	0	1	0	1	2	GENITAL SYSTEM, MALE	0	0	1	0	0	0	0	0	Medicare	Governmental	0	1	0	English	0	0	0				2		0		0		0		0		90
1	Female	1	83	1	Asian	Non-Hispanic	Non-Hispanic, all other races	3	0	1	1	0	0	0	1	0	1	BREAST	1	0	0	0	0	0	0	0	Medicare	Governmental	0	1	0	English	0	0	0				2		0		0		0		0		90
1	Male	0	83	1	White	Non-Hispanic	Non-Hispanic White	1	0	0	0	0	0	1	0	1	2	GENITAL SYSTEM, MALE	0	0	1	0	0	0	0	0	Medicare	Governmental	0	1	0	English	0	0	1	60	0		0		0		0		0		0		130
1	Male	0	83	1	White	Non-Hispanic	Non-Hispanic White	1	0	0	0	0	0	1	0	0	1	HEMATOLOGIC MALIGNANCY	0	1	0	0	0	0	0	0	Medicare	Governmental	0	1	0	English	0	0	0				2		0		0		0		0		10
1	Female	1	83	1	White	Non-Hispanic	Non-Hispanic White	1	0	0	0	0	0	1	0	1	2	NEUROENDOCRINE	0	0	0	0	0	0	0	1	Medicare	Governmental	0	1	0	English	0	0	0				2		0		0		0		0
1	Male	0	83	1	White	Non-Hispanic	Non-Hispanic White	1	0	0	0	0	0	1	0	0	1	GENITAL SYSTEM, MALE	0	0	1	0	0	0	0	0	Medicare	Governmental	0	1	0	English	0	0	0				0		0		0		0		0		150
1	Male	0	83	1	White	Non-Hispanic	Non-Hispanic White	1	0	0	0	0	0	1	0	0	2	HEMATOLOGIC MALIGNANCY	0	1	0	0	0	0	0	0	Medicare	Governmental	0	1	0	English	0	0	0				2		2		0		0		2		90
1	Male	0	83	1	White	Non-Hispanic	Non-Hispanic White	1	0	0	0	0	0	1	0	1	2	GENITAL SYSTEM, MALE	0	0	1	0	0	0	0	0	Individual Plan	Managed Care	1	0	0	English	0	0	0				2		0		0		1	2	1	1
1	Female	1	83	1	White	Non-Hispanic	Non-Hispanic White	1	0	0	0	0	0	1	0	0	2	GENITAL SYSTEM, FEMALE	0	0	0	1	0	0	0	0	Medicare	Governmental	0	1	0	English	0	1	1	30	0		0		0		0		0		0		21
1	Male	0	83	1	White	Non-Hispanic	Non-Hispanic White	1	0	0	0	0	0	1	0	1	2	URINARY TRACT	0	0	0	0	0	0	0	1	Managed Care	Managed Care	1	0	0	English	0	0	0				2		0		0		0		0		70
1	Male	0	83	1	White	Non-Hispanic	Non-Hispanic White	1	0	0	0	0	0	1	0	0	1	GENITAL SYSTEM, MALE	0	0	1	0	0	0	0	0	Medicare	Governmental	0	1	0	English	0	0	0				2		0		0		0		0
1	Female	1	83	1	White	Non-Hispanic	Non-Hispanic White	1	0	0	0	0	0	1	0	0	1	HEMATOLOGIC MALIGNANCY	0	1	0	0	0	0	0	0	Medicare	Governmental	0	1	0	English	0	0	0				0		0		0		1	2	0		32
1	Male	0	83	1	White	Non-Hispanic	Non-Hispanic White	1	0	0	0	0	0	1	0	0	1	HEMATOLOGIC MALIGNANCY	0	1	0	0	0	0	0	0	Medicare	Governmental	0	1	0	English	0	0	0				2		0		0		0		0		180
1	Male	0	83	1	White	Non-Hispanic	Non-Hispanic White	1	0	0	0	0	0	1	0	1	2	ENDOCRINE	0	0	0	0	0	0	0	1	Medicare	Governmental	0	1	0	English	0	0	0				0		0		0		0		0		100
1	Female	1	83	1	White	Non-Hispanic	Non-Hispanic White	1	0	0	0	0	0	1	0	0	1	HEMATOLOGIC MALIGNANCY	0	1	0	0	0	0	0	0	Medicare	Governmental	0	1	0	English	0	0	1	30	0		2		0		0		0		0		94
1	Male	0	83	1	White	Non-Hispanic	Non-Hispanic White	1	0	0	0	0	0	1	0	1	3	URINARY TRACT	0	0	0	0	0	0	0	1	Medicare	Governmental	0	1	0	English	0	0	0				2		0		0		0		0		0
1	Female	1	83	1	White	Hispanic	Hispanic, any race	4	1	0	1	1	0	0	0	0	1	ENDOCRINE	0	0	0	0	0	0	0	1	Medicare	Governmental	0	1	0	English	0	0	0				2		0		0		0		2		90
1	Female	1	83	1	White	Non-Hispanic	Non-Hispanic White	1	0	0	0	0	0	1	0	0	1	GENITAL SYSTEM, FEMALE	0	0	0	1	0	0	0	0	Medicare	Governmental	0	1	0	English	0	0	1	50	0		2		0		0		0		0
1	Female	1	83	1	White	Non-Hispanic	Non-Hispanic White	1	0	0	0	0	0	1	0	0	1	HEMATOLOGIC MALIGNANCY	0	1	0	0	0	0	0	0	Managed Care	Managed Care	1	0	0	English	0	0	0						0		0		0		0
1	Female	1	83	1	White	Non-Hispanic	Non-Hispanic White	1	0	0	0	0	0	1	0	0	1	HEMATOLOGIC MALIGNANCY	0	1	0	0	0	0	0	0	Medicare	Governmental	0	1	0	English	0	0	0				2		0		0		0		0		14
1	Female	1	83	1	White	Non-Hispanic	Non-Hispanic White	1	0	0	0	0	0	1	0	0	2	SOFT TISSUE	0	0	0	0	0	0	0	1	Medicare	Governmental	0	1	0	English	0	0	0				2		0		0		1	1	0
1	Male	0	83	1	White	Non-Hispanic	Non-Hispanic White	1	0	0	0	0	0	1	0	0	2	RESPIRATORY	0	0	0	0	0	1	0	0	Medicare	Governmental	0	1	0	English	0	0	0				2		0		0		0		0		90
1	Male	0	83	1	White	Non-Hispanic	Non-Hispanic White	1	0	0	0	0	0	1	0	0	1	GENITAL SYSTEM, MALE	0	0	1	0	0	0	0	0	Medicare	Governmental	0	1	0	English	0	0	1	45	0				0		0		0		0		110
1	Male	0	83	1	White	Non-Hispanic	Non-Hispanic White	1	0	0	0	0	0	1	0	0	1	HEMATOLOGIC MALIGNANCY	0	1	0	0	0	0	0	0	Medicare	Governmental	0	1	0	English	0	0	0				2		0		0		0		0		120
1	Female	1	83	1	White	Non-Hispanic	Non-Hispanic White	1	0	0	0	0	0	1	0	0	1	DIGESTIVE	0	0	0	0	1	0	0	0	Medicare	Governmental	0	1	0	English	0	0	1	20	0		2		0		0		1	2	1	1	120
1	Male	0	83	1	Other	Hispanic	Hispanic, any race	4	1	1	1	1	0	0	0	1	2	GENITAL SYSTEM, MALE	0	0	1	0	0	0	0	0	Medicare	Governmental	0	1	0	English	0	0	0				2		0		0		0		0
1	Female	1	83	1	White	Non-Hispanic	Non-Hispanic White	1	0	0	0	0	0	1	0	0	2	HEMATOLOGIC MALIGNANCY	0	1	0	0	0	0	0	0	Medicare	Governmental	0	1	0	English	0	0	0				2		0		0		0		0		150
1	Female	1	83	1	White	Non-Hispanic	Non-Hispanic White	1	0	0	0	0	0	1	0	0	1	BREAST	1	0	0	0	0	0	0	0	Medicare	Governmental	0	1	0	English	0	0	0				2		0		0		1	2	0		28
1	Male	0	83	1	White	Non-Hispanic	Non-Hispanic White	1	0	0	0	0	0	1	0	0	1	URINARY TRACT	0	0	0	0	0	0	0	1	Medicare	Governmental	0	1	0	English	0	2	1	18	0		2		0		0		1	1	0		70
1	Female	1	83	1	White	Non-Hispanic	Non-Hispanic White	1	0	0	0	0	0	1	0	0	1	DIGESTIVE	0	0	0	0	1	0	0	0	Medicare	Governmental	0	1	0	English	0	0	0				2		0		0		0		0		60
1	Female	1	83	1	White	Non-Hispanic	Non-Hispanic White	1	0	0	0	0	0	1	0	0	1	BREAST	1	0	0	0	0	0	0	0	Medicare	Governmental	0	1	0	English	0	0	0				2		0		0		1	2	0		0
1	Female	1	83	1	White	Non-Hispanic	Non-Hispanic White	1	0	0	0	0	0	1	0	0	2	OTHER & ILL_DEFINED	0	0	0	0	0	0	1	0	Medicare	Governmental	0	1	0	English	0	0	0				2		2		0		0		0		120
1	Male	0	83	1	White	Non-Hispanic	Non-Hispanic White	1	0	0	0	0	0	1	0	0	1	HEMATOLOGIC MALIGNANCY	0	1	0	0	0	0	0	0	Medicare	Governmental	0	1	0	English	0	0	0				2		0		0		0		0
1	Female	1	83	1	White	Non-Hispanic	Non-Hispanic White	1	0	0	0	0	0	1	0	1	2	SKIN	0	0	0	0	0	0	0	1	Medicare	Governmental	0	1	0	English	0	0	0				0		0		0		0		0
1	Female	1	83	1	White	Unknown				0		0	0	0	0	0	1	BREAST	1	0	0	0	0	0	0	0	Medicare	Governmental	0	1	0	English	0	0	0				2		2		0		0		0		14
1	Female	1	83	1	White	Non-Hispanic	Non-Hispanic White	1	0	0	0	0	0	1	0	0	1	BREAST	1	0	0	0	0	0	0	0	Medicare	Governmental	0	1	0	English	0	2	0				0		0		0		0		0		10
1	Female	1	83	1	White	Non-Hispanic	Non-Hispanic White	1	0	0	0	0	0	1	0	0	3	DIGESTIVE	0	0	0	0	1	0	0	0	Medicare	Governmental	0	1	0	English	0	0	0				2		0		0		0		0		110
1	Male	0	83	1	White	Non-Hispanic	Non-Hispanic White	1	0	0	0	0	0	1	0	0	1	GENITAL SYSTEM, MALE	0	0	1	0	0	0	0	0	Medicare	Governmental	0	1	0	English	0	0	0				2		0		0		0		0		138
1	Male	0	83	1	White	Non-Hispanic	Non-Hispanic White	1	0	0	0	0	0	1	0	1	4	SKIN	0	0	0	0	0	0	0	1	Medicare	Governmental	0	1	0	English	0	0	1	80	0		2		0		0		0		0		80
1	Female	1	83	1	White	Non-Hispanic	Non-Hispanic White	1	0	0	0	0	0	1	0	0	1	HEMATOLOGIC MALIGNANCY	0	1	0	0	0	0	0	0	Medicare	Governmental	0	1	0	English	0	0	0				2		0		0		1	1	0
1	Female	1	83	1	White	Non-Hispanic	Non-Hispanic White	1	0	0	0	0	0	1	0	1	2	RESPIRATORY	0	0	0	0	0	1	0	0	Medicare	Governmental	0	1	0	English	0	0	0				0		0		0		0		0
1	Male	0	83	1	White	Non-Hispanic	Non-Hispanic White	1	0	0	0	0	0	1	0	0	1	HEMATOLOGIC MALIGNANCY	0	1	0	0	0	0	0	0	Medicare	Governmental	0	1	0	English	0	0	0				2		1		0		1		0		45
1	Female	1	83	1	White	Non-Hispanic	Non-Hispanic White	1	0	0	0	0	0	1	0	1	3	Bone and Joint	0	0	0	0	0	0	0	1	Medicare	Governmental	0	1	0	English	0	0	0				2		0		0		0		0		0
1	Male	0	83	1	White	Non-Hispanic	Non-Hispanic White	1	0	0	0	0	0	1	0	0	1	URINARY TRACT	0	0	0	0	0	0	0	1	Medicare	Governmental	0	1	0	English	0	0	0				2		0		0		0		2		90
1	Male	0	83	1	White	Non-Hispanic	Non-Hispanic White	1	0	0	0	0	0	1	0	0	1	HEMATOLOGIC MALIGNANCY	0	1	0	0	0	0	0	0	Medicare	Governmental	0	1	0	English	0	2	1	58	0		0		0		0		0		0		70
1	Male	0	83	1	White	Non-Hispanic	Non-Hispanic White	1	0	0	0	0	0	1	0	0	1	GENITAL SYSTEM, MALE	0	0	1	0	0	0	0	0	Medicare	Governmental	0	1	0	English	0	0	0				2		0		0		0		0
1	Female	1	83	1	White	Non-Hispanic	Non-Hispanic White	1	0	0	0	0	0	1	0	0	2	RESPIRATORY	0	0	0	0	0	1	0	0	Medicare	Governmental	0	1	0	English	0	0	0				0		0		0		0		0		70
1	Male	0	83	1	White	Non-Hispanic	Non-Hispanic White	1	0	0	0	0	0	1	0	1	3	SKIN	0	0	0	0	0	0	0	1	Managed Care	Managed Care	1	0	0	English	0	0	1	28	0		2		2		0				0		7
1	Male	0	83	1	White	Non-Hispanic	Non-Hispanic White	1	0	0	0	0	0	1	0	0	2	SOFT TISSUE	0	0	0	0	0	0	0	1	Medicare	Governmental	0	1	0	English	0	0	0				2		0		0		0		0
1	Male	0	83	1	White	Non-Hispanic	Non-Hispanic White	1	0	0	0	0	0	1	0	0	1	GENITAL SYSTEM, MALE	0	0	1	0	0	0	0	0	Medicare	Governmental	0	1	0	English	0	0	0				2		2		0		0		2
1	Male	0	83	1	White	Non-Hispanic	Non-Hispanic White	1	0	0	0	0	0	1	0	0	2	RESPIRATORY	0	0	0	0	0	1	0	0	Medicare	Governmental	0	1	0	English	0	0	0				2		0		0		0		0		90
1	Male	0	83	1	White	Non-Hispanic	Non-Hispanic White	1	0	0	0	0	0	1	0	0	1	SKIN	0	0	0	0	0	0	0	1	Medicare	Governmental	0	1	0	English	0	0	0				0		0		0		0		0		120
1	Male	0	83	1	White	Non-Hispanic	Non-Hispanic White	1	0	0	0	0	0	1	0	1	3	GENITAL SYSTEM, MALE	0	0	1	0	0	0	0	0	Medicare	Governmental	0	1	0	English	0	2	0				2		0		0		0		0		100
1	Female	1	83	1	White	Non-Hispanic	Non-Hispanic White	1	0	0	0	0	0	1	0	0	1	RESPIRATORY	0	0	0	0	0	1	0	0	Medicare	Governmental	0	1	0	English	0	0	0				2		0		0		0		0
1	Female	1	83	1	White	Non-Hispanic	Non-Hispanic White	1	0	0	0	0	0	1	0	0	1	RESPIRATORY	0	0	0	0	0	1	0	0	Medicare	Governmental	0	1	0	English	0	0	0				0		0		0		0		0		30
1	Male	0	83	1	White	Non-Hispanic	Non-Hispanic White	1	0	0	0	0	0	1	0	0	1	HEMATOLOGIC MALIGNANCY	0	1	0	0	0	0	0	0	Managed Care	Managed Care	1	0	0	English	0	1	1	6	0		2		0		0		1	1	0		14
1	Male	0	83	1	White	Non-Hispanic	Non-Hispanic White	1	0	0	0	0	0	1	0	1	2	DIGESTIVE	0	0	0	0	1	0	0	0	Medicare	Governmental	0	1	0	English	0	2	0				2		0		0		1	1	0		98
1	Male	0	83	1	White	Non-Hispanic	Non-Hispanic White	1	0	0	0	0	0	1	0	1	2	DIGESTIVE	0	0	0	0	1	0	0	0	Managed Care	Managed Care	1	0	0	English	0	0	0				2		0		0		0		0
1	Male	0	83	1	White	Non-Hispanic	Non-Hispanic White	1	0	0	0	0	0	1	0	0	1	SKIN	0	0	0	0	0	0	0	1	Medicare	Governmental	0	1	0	English	0	0	0				2		0		0		0		0		75
1	Male	0	83	1	White	Hispanic	Hispanic, any race	4	1	0	1	1	0	0	0	0	1	URINARY TRACT	0	0	0	0	0	0	0	1	Medicare	Governmental	0	1	0	English	0	0	0				0		1	1	0		0		0		0
1	Male	0	83	1	White	Non-Hispanic	Non-Hispanic White	1	0	0	0	0	0	1	0	0	1	GENITAL SYSTEM, MALE	0	0	1	0	0	0	0	0	Medicare	Governmental	0	1	0	English	0	2	1	40	0		2		0		0		0		0		120
1	Male	0	83	1	White	Non-Hispanic	Non-Hispanic White	1	0	0	0	0	0	1	0	0	1	DIGESTIVE	0	0	0	0	1	0	0	0	Medicare	Governmental	0	1	0	English	0	2	1	1	1	1	0		2		0		0		0		5
2	Male	0	83	1	White	Non-Hispanic	Non-Hispanic White	1	0	0	0	0	0	1	0	0	1	ORAL CAVITY	0	0	0	0	0	0	0	1	Unknown	Other/Unknown	0	0	1	English	0	0	0						0		0		0		0
1	Female	1	82	1	White	Non-Hispanic	Non-Hispanic White	1	0	0	0	0	0	1	0	0	1	BREAST	1	0	0	0	0	0	0	0	Medicare	Governmental	0	1	0	English	0	2	0				2		0		0		0		0
1	Female	1	82	1	Other	Hispanic	Hispanic, any race	4	1	1	1	1	0	0	0	0	1	BREAST	1	0	0	0	0	0	0	0	Medicare	Governmental	0	1	0	English	0	0	0				2		0		0				0		56
1	Male	0	82	1	White	Non-Hispanic	Non-Hispanic White	1	0	0	0	0	0	1	0	0	1	GENITAL SYSTEM, MALE	0	0	1	0	0	0	0	0	Medicare	Governmental	0	1	0	English	0	2	1	23	0		0		0		0		0		0		12
1	Female	1	82	1	White	Non-Hispanic	Non-Hispanic White	1	0	0	0	0	0	1	0	0	1	RESPIRATORY	0	0	0	0	0	1	0	0	Medicare	Governmental	0	1	0	English	0	0	1	30	0		0		0		0		0		0
1	Male	0	82	1	White	Non-Hispanic	Non-Hispanic White	1	0	0	0	0	0	1	0	0	1	URINARY TRACT	0	0	0	0	0	0	0	1	Medicare	Governmental	0	1	0	English	0	0	0				2		0		0		0		2		140
1	Female	1	82	1	White	Non-Hispanic	Non-Hispanic White	1	0	0	0	0	0	1	0	0	2	HEMATOLOGIC MALIGNANCY	0	1	0	0	0	0	0	0	Medicare	Governmental	0	1	0	English	0	0	0				2		0		0		0		0		14
1	Male	0	82	1	White	Non-Hispanic	Non-Hispanic White	1	0	0	0	0	0	1	0	1	4	DIGESTIVE	0	0	0	0	1	0	0	0	Medicare	Governmental	0	1	0	English	0	0	0				0		0		0		1	2	0		80
1	Female	1	82	1	White	Non-Hispanic	Non-Hispanic White	1	0	0	0	0	0	1	0	0	1	DIGESTIVE	0	0	0	0	1	0	0	0	Medicare	Governmental	0	1	0	English	0	0	0						0		0		0		0		15
1	Male	0	82	1	White	Non-Hispanic	Non-Hispanic White	1	0	0	0	0	0	1	0	1	3	HEMATOLOGIC MALIGNANCY	0	1	0	0	0	0	0	0	Managed Care	Managed Care	1	0	0	English	0	0	0				2		0		0		1	1	0		95
1	Male	0	82	1	White	Non-Hispanic	Non-Hispanic White	1	0	0	0	0	0	1	0	0	1	HEMATOLOGIC MALIGNANCY	0	1	0	0	0	0	0	0	Medicare	Governmental	0	1	0	English	0	0	1	30	0		2		0		0		0		0		90
1	Female	1	82	1	White	Non-Hispanic	Non-Hispanic White	1	0	0	0	0	0	1	0	1	2	BREAST	1	0	0	0	0	0	0	0	Medicare	Governmental	0	1	0	English	0	0	0				2		0		0		0		0		90
1	Male	0	82	1	White	Non-Hispanic	Non-Hispanic White	1	0	0	0	0	0	1	0	0	1	GENITAL SYSTEM, MALE	0	0	1	0	0	0	0	0	Medicare	Governmental	0	1	0	English	0	0	0				2		0		0		1		0		60
1	Male	0	82	1	White	Non-Hispanic	Non-Hispanic White	1	0	0	0	0	0	1	0	1	2	GENITAL SYSTEM, MALE	0	0	1	0	0	0	0	0	Medicare	Governmental	0	1	0	English	0	0	0				2		0		0		0		0		124
1	Male	0	82	1	White	Non-Hispanic	Non-Hispanic White	1	0	0	0	0	0	1	0	0	1	DIGESTIVE	0	0	0	0	1	0	0	0	Medicare	Governmental	0	1	0	English	0	0	0				2		1	1	0		0		0		15
1	Male	0	82	1	White	Non-Hispanic	Non-Hispanic White	1	0	0	0	0	0	1	0	0	3	URINARY TRACT	0	0	0	0	0	0	0	1	Medicare	Governmental	0	1	0	English	0	0	1	30	0		2		0		0		0		0		120
1	Female	1	82	1	White	Non-Hispanic	Non-Hispanic White	1	0	0	0	0	0	1	0	0	1	RESPIRATORY	0	0	0	0	0	1	0	0	Medicare	Governmental	0	1	0	English	0	0	0				2		0		0		0		0
1	Male	0	82	1	White	Non-Hispanic	Non-Hispanic White	1	0	0	0	0	0	1	0	0	1	HEMATOLOGIC MALIGNANCY	0	1	0	0	0	0	0	0	Medicare	Governmental	0	1	0	English	0	0	0				2		0		0		1	1	0		0
1	Male	0	82	1	White	Non-Hispanic	Non-Hispanic White	1	0	0	0	0	0	1	0	0	1	GENITAL SYSTEM, MALE	0	0	1	0	0	0	0	0	Medicare	Governmental	0	1	0	English	0	0	0				2		0		0		0		0
1	Male	0	82	1	Other	Hispanic	Hispanic, any race	4	1	1	1	1	0	0	0	0	1	HEMATOLOGIC MALIGNANCY	0	1	0	0	0	0	0	0	Medicare	Governmental	0	1	0	English	0	0	1	45	0		2		0		0		1	1	0		105
1	Female	1	82	1	White	Non-Hispanic	Non-Hispanic White	1	0	0	0	0	0	1	0	0	2	HEMATOLOGIC MALIGNANCY	0	1	0	0	0	0	0	0	Medicare	Governmental	0	1	0	English	0	0	0				2		0		0		1	5	0		120
1	Male	0	82	1	White	Hispanic	Hispanic, any race	4	1	0	1	1	0	0	0	0	2	URINARY TRACT	0	0	0	0	0	0	0	1	Medicare	Governmental	0	1	0	English	0	2	0				2		0		0		1	1	0		90
1	Male	0	82	1	White	Non-Hispanic	Non-Hispanic White	1	0	0	0	0	0	1	0	0	2	HEMATOLOGIC MALIGNANCY	0	1	0	0	0	0	0	0	Medicare	Governmental	0	1	0	English	0	0	0				2		1	3	1	1	0		2		14
1	Female	1	82	1	White	Unknown				0		0	0	0	0	0	1	SKIN	0	0	0	0	0	0	0	1	Medicare	Governmental	0	1	0	English	0	0	0						0		0		0		0		100
1	Female	1	82	1	White	Non-Hispanic	Non-Hispanic White	1	0	0	0	0	0	1	0	0	1	URINARY TRACT	0	0	0	0	0	0	0	1	Medicare	Governmental	0	1	0	English	0	0	0				0		0		0		0		0
1	Female	1	82	1	White	Non-Hispanic	Non-Hispanic White	1	0	0	0	0	0	1	0	0	1	HEMATOLOGIC MALIGNANCY	0	1	0	0	0	0	0	0	Medicare	Governmental	0	1	0	English	0	0	0				2		0		0		0		0		150
1	Female	1	82	1	White	Non-Hispanic	Non-Hispanic White	1	0	0	0	0	0	1	0	0	1	BREAST	1	0	0	0	0	0	0	0	Medicare	Governmental	0	1	0	English	0	0	0				2		0		0		0		0
1	Female	1	82	1	White	Non-Hispanic	Non-Hispanic White	1	0	0	0	0	0	1	0	0	1	URINARY TRACT	0	0	0	0	0	0	0	1	Medicare	Governmental	0	1	0	English	0	1	1	20	0		2		0		0		0		0		62
1	Female	1	82	1	White	Non-Hispanic	Non-Hispanic White	1	0	0	0	0	0	1	0	0	1	RESPIRATORY	0	0	0	0	0	1	0	0	Medicare	Governmental	0	1	0	English	0	0	0				2		0		0		0		0		14
1	Female	1	82	1	White	Non-Hispanic	Non-Hispanic White	1	0	0	0	0	0	1	0	0	2	HEMATOLOGIC MALIGNANCY	0	1	0	0	0	0	0	0	Medicare	Governmental	0	1	0	English	0	0	0				2		0		0		0		0		100
1	Male	0	82	1	White	Non-Hispanic	Non-Hispanic White	1	0	0	0	0	0	1	0	0	1	URINARY TRACT	0	0	0	0	0	0	0	1	Medicare	Governmental	0	1	0	English	0	0	1	7	2		2		0		0		0		0		60
1	Female	1	82	1	White	Non-Hispanic	Non-Hispanic White	1	0	0	0	0	0	1	0	0	1	HEMATOLOGIC MALIGNANCY	0	1	0	0	0	0	0	0	Medicare	Governmental	0	1	0	English	0	0	0				0		0		0		0		0
1	Male	0	82	1	White	Non-Hispanic	Non-Hispanic White	1	0	0	0	0	0	1	0	0	1	RESPIRATORY	0	0	0	0	0	1	0	0	Medicare	Governmental	0	1	0	English	0	0	1	70	0				0		0		0		0
1	Male	0	82	1	White	Non-Hispanic	Non-Hispanic White	1	0	0	0	0	0	1	0	1	2	GENITAL SYSTEM, MALE	0	0	1	0	0	0	0	0	Medicare	Governmental	0	1	0	English	0	0	0				2		0		0		0		0
1	Male	0	82	1	White	Non-Hispanic	Non-Hispanic White	1	0	0	0	0	0	1	0	0	1	URINARY TRACT	0	0	0	0	0	0	0	1	Medicare	Governmental	0	1	0	English	0	2	1	90	0		2		1	1	0		0		0		119
1	Male	0	82	1	White	Non-Hispanic	Non-Hispanic White	1	0	0	0	0	0	1	0	0	1	ORAL CAVITY	0	0	0	0	0	0	0	1	Medicare	Governmental	0	1	0	English	0	0	0				2		0		0		0		0		90
1	Male	0	82	1	White	Non-Hispanic	Non-Hispanic White	1	0	0	0	0	0	1	0	0	1	NERVOUS SYSTEM	0	0	0	0	0	0	0	1	Medicare	Governmental	0	1	0	English	0	0	0				0		0		0		0		0
1	Male	0	82	1	White	Non-Hispanic	Non-Hispanic White	1	0	0	0	0	0	1	0	0	2	RESPIRATORY	0	0	0	0	0	1	0	0	Medicare	Governmental	0	1	0	English	0	2	1	13	0		0		0		0		0		0		142
1	Male	0	82	1	White	Non-Hispanic	Non-Hispanic White	1	0	0	0	0	0	1	0	1	2	GENITAL SYSTEM, MALE	0	0	1	0	0	0	0	0	Medicare	Governmental	0	1	0	English	0	0	0						0		0		0		2
1	Male	0	82	1	White	Non-Hispanic	Non-Hispanic White	1	0	0	0	0	0	1	0	1	3	RESPIRATORY	0	0	0	0	0	1	0	0	Medicare	Governmental	0	1	0	English	0	0	0				2		0		0		0		0
1	Male	0	82	1	White	Non-Hispanic	Non-Hispanic White	1	0	0	0	0	0	1	0	0	2	DIGESTIVE	0	0	0	0	1	0	0	0	Medicare	Governmental	0	1	0	English	0	0	1	26	0				0		0		0
1	Male	0	82	1	White	Non-Hispanic	Non-Hispanic White	1	0	0	0	0	0	1	0	0	1	DIGESTIVE	0	0	0	0	1	0	0	0	Self-pay	Non-insured	0	0	1	English	0	2	0				2		0		0		0		0		100
1	Male	0	82	1	White	Non-Hispanic	Non-Hispanic White	1	0	0	0	0	0	1	0	0	1	URINARY TRACT	0	0	0	0	0	0	0	1	Medicare	Governmental	0	1	0	English	0	0	0				0		0		0		0		0		90
1	Male	0	82	1	White	Non-Hispanic	Non-Hispanic White	1	0	0	0	0	0	1	0	0	1	URINARY TRACT	0	0	0	0	0	0	0	1	Medicare	Governmental	0	1	0	English	0	0	0				2		0		0		0		2		150
1	Male	0	82	1	White	Non-Hispanic	Non-Hispanic White	1	0	0	0	0	0	1	0	0	2	URINARY TRACT	0	0	0	0	0	0	0	1	Medicare	Governmental	0	1	0	English	0	0	0				2		0		0		1	1	1	1
1	Male	0	82	1	White	Non-Hispanic	Non-Hispanic White	1	0	0	0	0	0	1	0	0	1	URINARY TRACT	0	0	0	0	0	0	0	1	Medicare	Governmental	0	1	0	English	0	0	1	45	0		2		0		0		0		0		60
1	Male	0	82	1	White	Non-Hispanic	Non-Hispanic White	1	0	0	0	0	0	1	0	0	1	RESPIRATORY	0	0	0	0	0	1	0	0	Medicare	Governmental	0	1	0	English	0	0	0				2		0		0		0		0		72
1	Male	0	82	1	White	Non-Hispanic	Non-Hispanic White	1	0	0	0	0	0	1	0	0	1	HEMATOLOGIC MALIGNANCY	0	1	0	0	0	0	0	0	Medicare	Governmental	0	1	0	English	0	0	1	18	0		2		0		0		0		0		120
1	Male	0	82	1	White	Non-Hispanic	Non-Hispanic White	1	0	0	0	0	0	1	0	1	2	ENDOCRINE	0	0	0	0	0	0	0	1	Medicare	Governmental	0	1	0	English	0	0	0				2		0		0		0		0		120
1	Male	0	82	1	White	Non-Hispanic	Non-Hispanic White	1	0	0	0	0	0	1	0	0	1	RESPIRATORY	0	0	0	0	0	1	0	0	Medicare	Governmental	0	1	0	English	0	0	0				2		0		0		0		0		90
1	Male	0	82	1	White	Non-Hispanic	Non-Hispanic White	1	0	0	0	0	0	1	0	1	2	GENITAL SYSTEM, MALE	0	0	1	0	0	0	0	0	Medicare	Governmental	0	1	0	English	0	0	0				2		0		0		0		0		15
1	Male	0	82	1	White	Non-Hispanic	Non-Hispanic White	1	0	0	0	0	0	1	0	1	2	RESPIRATORY	0	0	0	0	0	1	0	0	Medicare	Governmental	0	1	0	English	0	0	1	7	0		2		0		0		1	1	0		14
1	Male	0	82	1	White	Hispanic	Hispanic, any race	4	1	0	1	1	0	0	0	0	1	GENITAL SYSTEM, MALE	0	0	1	0	0	0	0	0	Medicare	Governmental	0	1	0	English	0	0	0				2		0		0		0		0		120
1	Female	1	82	1	White	Non-Hispanic	Non-Hispanic White	1	0	0	0	0	0	1	0	0	1	BREAST	1	0	0	0	0	0	0	0	Medicare	Governmental	0	1	0	English	0	0	0				2		1	2	0		0		0		90
1	Male	0	82	1	White	Non-Hispanic	Non-Hispanic White	1	0	0	0	0	0	1	0	1	2	SKIN	0	0	0	0	0	0	0	1	Medicare	Governmental	0	1	0	English	0	0	1	5	0		2		0		0		0		2
1	Male	0	82	1	White	Non-Hispanic	Non-Hispanic White	1	0	0	0	0	0	1	0	0	1	GENITAL SYSTEM, MALE	0	0	1	0	0	0	0	0	Medicare	Governmental	0	1	0	English	0	0	0				2		0		0		1	6	0
1	Male	0	82	1	White	Non-Hispanic	Non-Hispanic White	1	0	0	0	0	0	1	0	0	1	RESPIRATORY	0	0	0	0	0	1	0	0	Medicare	Governmental	0	1	0	English	0	0	0				2		0		0		0		0		135
1	Male	0	82	1	White	Non-Hispanic	Non-Hispanic White	1	0	0	0	0	0	1	0	1	3	SKIN	0	0	0	0	0	0	0	1	Medicare	Governmental	0	1	0	English	0	0	1	23	0				0		0		0		0
1	Male	0	82	1	White	Non-Hispanic	Non-Hispanic White	1	0	0	0	0	0	1	0	0	1	GENITAL SYSTEM, MALE	0	0	1	0	0	0	0	0	Medicare	Governmental	0	1	0	English	0	0	0				2		0		0		0		0
1	Male	0	82	1	White	Non-Hispanic	Non-Hispanic White	1	0	0	0	0	0	1	0	0	1	DIGESTIVE	0	0	0	0	1	0	0	0	Medicare	Governmental	0	1	0	English	0	0	1	7	0		2		0		0		0		0
1	Female	1	82	1	White	Non-Hispanic	Non-Hispanic White	1	0	0	0	0	0	1	0	0	1	RESPIRATORY	0	0	0	0	0	1	0	0	Medicare	Governmental	0	1	0	English	0	0	0				2		0		0		0		0		30
1	Male	0	82	1	White	Non-Hispanic	Non-Hispanic White	1	0	0	0	0	0	1	0	0	1	HEMATOLOGIC MALIGNANCY	0	1	0	0	0	0	0	0	Medicare	Governmental	0	1	0	English	0	0	0				2		0		0		0		0		90
1	Female	1	82	1	White	Non-Hispanic	Non-Hispanic White	1	0	0	0	0	0	1	0	0	1	BREAST	1	0	0	0	0	0	0	0	Medicare	Governmental	0	1	0	English	0	0	0				2		0		0		0		0
1	Female	1	82	1	White	Non-Hispanic	Non-Hispanic White	1	0	0	0	0	0	1	0	1	2	GENITAL SYSTEM, FEMALE	0	0	0	1	0	0	0	0	Medicare	Governmental	0	1	0	English	0	0	0				2		0		0		0		0
1	Female	1	82	1	Refused	Non-Hispanic	Refused or Unknown	5	0		1	0	0	0	0	0	2	SKIN	0	0	0	0	0	0	0	1	Managed Care	Managed Care	1	0	0	English	0	0	1	7	0		2		0		0		0		0		0
1	Male	0	82	1	White	Non-Hispanic	Non-Hispanic White	1	0	0	0	0	0	1	0	0	1	DIGESTIVE	0	0	0	0	1	0	0	0	Medicare	Governmental	0	1	0	English	0	2	1	30	0		2		0		0		0		0		0
1	Male	0	82	1	White	Non-Hispanic	Non-Hispanic White	1	0	0	0	0	0	1	0	1	2	RESPIRATORY	0	0	0	0	0	1	0	0	Self-pay	Non-insured	0	0	1	English	0	0	0				2		0		0		0		0		120
1	Female	1	82	1	White	Non-Hispanic	Non-Hispanic White	1	0	0	0	0	0	1	0	0	1	HEMATOLOGIC MALIGNANCY	0	1	0	0	0	0	0	0	Medicare	Governmental	0	1	0	English	0	0	0						0		0		0		0		96
1	Male	0	82	1	White	Non-Hispanic	Non-Hispanic White	1	0	0	0	0	0	1	0	0	1	OTHER & ILL_DEFINED	0	0	0	0	0	0	1	0	Governmental Other	Governmental	0	1	0	English	0	0	0				2		0		0		0		0		99
1	Female	1	82	1	White	Non-Hispanic	Non-Hispanic White	1	0	0	0	0	0	1	0	0	1	RESPIRATORY	0	0	0	0	0	1	0	0	Medicare	Governmental	0	1	0	English	0	0	1	4	0		2		0		0		0		0		90
1	Male	0	82	1	White	Non-Hispanic	Non-Hispanic White	1	0	0	0	0	0	1	0	0	1	HEMATOLOGIC MALIGNANCY	0	1	0	0	0	0	0	0	Medicare	Governmental	0	1	0	English	0	1	0				2		0		0		1	2	0		12
1	Male	0	82	1	White	Non-Hispanic	Non-Hispanic White	1	0	0	0	0	0	1	0	0	1	RESPIRATORY	0	0	0	0	0	1	0	0	Medicare	Governmental	0	1	0	English	0	0	0				2		0		0		0		2
1	Female	1	82	1	White	Non-Hispanic	Non-Hispanic White	1	0	0	0	0	0	1	0	0	1	DIGESTIVE	0	0	0	0	1	0	0	0	Medicare	Governmental	0	1	0	English	0	0	0				2		0		0		0		0		45
1	Male	0	82	1	White	Non-Hispanic	Non-Hispanic White	1	0	0	0	0	0	1	0	1	2	GENITAL SYSTEM, MALE	0	0	1	0	0	0	0	0	Medicare	Governmental	0	1	0	English	0	0	0				2		0		0		0		0
1	Male	0	82	1	White	Non-Hispanic	Non-Hispanic White	1	0	0	0	0	0	1	0	0	1	URINARY TRACT	0	0	0	0	0	0	0	1	Medicare	Governmental	0	1	0	English	0	0	0				0		0		0		0		0		0
1	Male	0	82	1	White	Non-Hispanic	Non-Hispanic White	1	0	0	0	0	0	1	0	0	1	URINARY TRACT	0	0	0	0	0	0	0	1	Medicare	Governmental	0	1	0	English	0	2	0				2		0		0		1	1	0		14
1	Female	1	82	1	White	Non-Hispanic	Non-Hispanic White	1	0	0	0	0	0	1	0	1	2	BREAST	1	0	0	0	0	0	0	0	Medicare	Governmental	0	1	0	English	0	0	1	7	0		2		0		0		0		0		180
1	Female	1	82	1	White	Non-Hispanic	Non-Hispanic White	1	0	0	0	0	0	1	0	1	2	RESPIRATORY	0	0	0	0	0	1	0	0	Medicare	Governmental	0	1	0	English	0	0	0				2		0		0		0		0
1	Male	0	82	1	White	Non-Hispanic	Non-Hispanic White	1	0	0	0	0	0	1	0	0	1	NEUROENDOCRINE	0	0	0	0	0	0	0	1	Medicare	Governmental	0	1	0	English	0	0	0				2		0		0		0		0
1	Male	0	82	1	White	Non-Hispanic	Non-Hispanic White	1	0	0	0	0	0	1	0	0	1	GENITAL SYSTEM, MALE	0	0	1	0	0	0	0	0	Medicare	Governmental	0	1	0	English	0	0	0				0		0		0		0		0		7
1	Male	0	82	1	White	Non-Hispanic	Non-Hispanic White	1	0	0	0	0	0	1	0	0	1	DIGESTIVE	0	0	0	0	1	0	0	0	Medicare	Governmental	0	1	0	English	0	0	0						0		0		0		1		100
1	Male	0	82	1	White	Non-Hispanic	Non-Hispanic White	1	0	0	0	0	0	1	0	0	1	URINARY TRACT	0	0	0	0	0	0	0	1	Medicare	Governmental	0	1	0	English	0	1	1	23	0		2		0		0		1	1	0		0
1	Male	0	82	1	Black	Non-Hispanic	Non-Hispanic Black	2	0	1	1	0	1	0	0	0	1	ENDOCRINE	0	0	0	0	0	0	0	1	Medicare	Governmental	0	1	0	English	0	0	0				0		1	2	0		0		0		14
1	Male	0	82	1	White	Hispanic	Hispanic, any race	4	1	0	1	1	0	0	0	0	2	OTHER & ILL_DEFINED	0	0	0	0	0	0	1	0	Managed Care	Managed Care	1	0	0	Spanish	1	0	0				0		0		0		1	4	0		90
1	Male	0	82	1	Other	Hispanic	Hispanic, any race	4	1	1	1	1	0	0	0	0	1	DIGESTIVE	0	0	0	0	1	0	0	0	Medicare	Governmental	0	1	0	Spanish	1	0	0				2		0		0		0		0		121
2	Female	1	82	1	White	Non-Hispanic	Non-Hispanic White	1	0	0	0	0	0	1	0	0	2	RESPIRATORY	0	0	0	0	0	1	0	0	Medicare	Governmental	0	1	0	English	0	0	0						0		0		0		0		120
2	Female	1	82	1	White	Non-Hispanic	Non-Hispanic White	1	0	0	0	0	0	1	0	0	1	GENITAL SYSTEM, FEMALE	0	0	0	1	0	0	0	0	Medicare	Governmental	0	1	0	English	0	0	0				2		0		0		1	5	1	1	180
2	Male	0	82	1	White	Non-Hispanic	Non-Hispanic White	1	0	0	0	0	0	1	0	0	1	HEMATOLOGIC MALIGNANCY	0	1	0	0	0	0	0	0	Medicare	Governmental	0	1	0	English	0	0	0						0		0		0		0		0
1	Female	1	81	1	Black	Non-Hispanic	Non-Hispanic Black	2	0	1	1	0	1	0	0	0	1	BREAST	1	0	0	0	0	0	0	0	Medicare	Governmental	0	1	0	English	0	0	0				2		0		0		0		0		0
1	Female	1	81	1	White	Non-Hispanic	Non-Hispanic White	1	0	0	0	0	0	1	0	0	1	BREAST	1	0	0	0	0	0	0	0	Medicare	Governmental	0	1	0	English	0	0	1	65	0		0		0		0		0		0
1	Male	0	81	1	White	Non-Hispanic	Non-Hispanic White	1	0	0	0	0	0	1	0	0	1	GENITAL SYSTEM, MALE	0	0	1	0	0	0	0	0	Medicare	Governmental	0	1	0	English	0	0	0				2		0		0		1	1	0
1	Female	1	81	1	White	Non-Hispanic	Non-Hispanic White	1	0	0	0	0	0	1	0	0	1	GENITAL SYSTEM, FEMALE	0	0	0	1	0	0	0	0	Medicare	Governmental	0	1	0	English	0	0	1	40	0				0				0		1		120
1	Female	1	81	1	White	Non-Hispanic	Non-Hispanic White	1	0	0	0	0	0	1	0	0	1	BREAST	1	0	0	0	0	0	0	0	Medicare	Governmental	0	1	0	English	0	0	0				2		0		0		0		0
1	Male	0	81	1	White	Non-Hispanic	Non-Hispanic White	1	0	0	0	0	0	1	0	0	1	SKIN	0	0	0	0	0	0	0	1	Medicare	Governmental	0	1	0	English	0	0	1	80	0				0		0		0		0		110
1	Male	0	81	1	White	Non-Hispanic	Non-Hispanic White	1	0	0	0	0	0	1	0	0	1	GENITAL SYSTEM, MALE	0	0	1	0	0	0	0	0	Medicare	Governmental	0	1	0	English	0	0	1	30	0		2		0		0		0		0		32
1	Female	1	81	1	White	Non-Hispanic	Non-Hispanic White	1	0	0	0	0	0	1	0	0	1	BREAST	1	0	0	0	0	0	0	0	Managed Care	Managed Care	1	0	0	English	0	1	0				2		0		0		1	1	0		14
1	Male	0	81	1	White	Non-Hispanic	Non-Hispanic White	1	0	0	0	0	0	1	0	0	2	ORAL CAVITY	0	0	0	0	0	0	0	1	Medicare	Governmental	0	1	0	English	0	0	0				2		0		0		0		0
1	Female	1	81	1	White	Non-Hispanic	Non-Hispanic White	1	0	0	0	0	0	1	0	1	2	RESPIRATORY	0	0	0	0	0	1	0	0	Medicare	Governmental	0	1	0	English	0	0	0				2		0		0		0		0		14
1	Male	0	81	1	White	Non-Hispanic	Non-Hispanic White	1	0	0	0	0	0	1	0	0	1	HEMATOLOGIC MALIGNANCY	0	1	0	0	0	0	0	0	Individual Plan	Managed Care	1	0	0	English	0	0	0				2		0		0		0		2
1	Female	1	81	1	White	Non-Hispanic	Non-Hispanic White	1	0	0	0	0	0	1	0	0	2	BREAST	1	0	0	0	0	0	0	0	Medicare	Governmental	0	1	0	English	0	0	0				2		0		0		0		0		121
1	Female	1	81	1	White	Non-Hispanic	Non-Hispanic White	1	0	0	0	0	0	1	0	0	2	DIGESTIVE	0	0	0	0	1	0	0	0	Medicare	Governmental	0	1	0	English	0	0	1	30	0		0		0		0		0		0		150
1	Female	1	81	1	White	Non-Hispanic	Non-Hispanic White	1	0	0	0	0	0	1	0	0	1	RESPIRATORY	0	0	0	0	0	1	0	0	Medicare	Governmental	0	1	0	English	0	0	1	30	0		2		0		0		0		0		60
1	Male	0	81	1	White	Non-Hispanic	Non-Hispanic White	1	0	0	0	0	0	1	0	0	1	HEMATOLOGIC MALIGNANCY	0	1	0	0	0	0	0	0	Medicare	Governmental	0	1	0	English	0	0	0				0		0		0		1	3	0		14
1	Male	0	81	1	White	Non-Hispanic	Non-Hispanic White	1	0	0	0	0	0	1	0	0	1	ORAL CAVITY	0	0	0	0	0	0	0	1	Medicare	Governmental	0	1	0	English	0	0	0				2		0		0		0		0		15
1	Female	1	81	1	White	Non-Hispanic	Non-Hispanic White	1	0	0	0	0	0	1	0	0	1	HEMATOLOGIC MALIGNANCY	0	1	0	0	0	0	0	0	Medicare	Governmental	0	1	0	English	0	0	0						0		0		0		0		120
1	Female	1	81	1	White	Non-Hispanic	Non-Hispanic White	1	0	0	0	0	0	1	0	1	3	SOFT TISSUE	0	0	0	0	0	0	0	1	Medicare	Governmental	0	1	0	English	0	0	0				2		0		0		1	1	0		60
1	Male	0	81	1	White	Non-Hispanic	Non-Hispanic White	1	0	0	0	0	0	1	0	0	2	URINARY TRACT	0	0	0	0	0	0	0	1	Medicare	Governmental	0	1	0	English	0	0	0				0		0		0		0		0		0
1	Male	0	81	1	White	Non-Hispanic	Non-Hispanic White	1	0	0	0	0	0	1	0	0	1	HEMATOLOGIC MALIGNANCY	0	1	0	0	0	0	0	0	Medicare	Governmental	0	1	0	English	0	0	0				2		0		0		0		0		14
1	Male	0	81	1	Black	Non-Hispanic	Non-Hispanic Black	2	0	1	1	0	1	0	0	0	1	GENITAL SYSTEM, MALE	0	0	1	0	0	0	0	0	Medicare	Governmental	0	1	0	English	0	0	1	90	0		0		0		0		1	1	0		14
1	Female	1	81	1	White	Non-Hispanic	Non-Hispanic White	1	0	0	0	0	0	1	0	0	1	BREAST	1	0	0	0	0	0	0	0	Medicare	Governmental	0	1	0	English	0	0	0						0		0		0		0		14
1	Female	1	81	1	White	Non-Hispanic	Non-Hispanic White	1	0	0	0	0	0	1	0	0	1	GENITAL SYSTEM, FEMALE	0	0	0	1	0	0	0	0	Medicare	Governmental	0	1	0	English	0	2	1	65	0		2				0		1	4	0		120
1	Male	0	81	1	White	Non-Hispanic	Non-Hispanic White	1	0	0	0	0	0	1	0	0	2	DIGESTIVE	0	0	0	0	1	0	0	0	Medicare	Governmental	0	1	0	English	0	2	1	20	0		2		0		0		0		0		30
1	Female	1	81	1	White	Non-Hispanic	Non-Hispanic White	1	0	0	0	0	0	1	0	0	1	SOFT TISSUE	0	0	0	0	0	0	0	1	Medicare	Governmental	0	1	0	English	0	0	0				2		0		0		0		0		90
1	Female	1	81	1	White	Non-Hispanic	Non-Hispanic White	1	0	0	0	0	0	1	0	0	1	RESPIRATORY	0	0	0	0	0	1	0	0	Medicare	Governmental	0	1	0	English	0	0	1	30	0		0		0		0		0		0
1	Male	0	81	1	White	Non-Hispanic	Non-Hispanic White	1	0	0	0	0	0	1	0	1	3	SKIN	0	0	0	0	0	0	0	1	Medicare	Governmental	0	1	0	English	0	0	0				2		0		0		0		0
1	Female	1	81	1	White	Non-Hispanic	Non-Hispanic White	1	0	0	0	0	0	1	0	0	1	URINARY TRACT	0	0	0	0	0	0	0	1	Medicare	Governmental	0	1	0	English	0	0	0				2		0		0		0		0		130
1	Female	1	81	1	White	Non-Hispanic	Non-Hispanic White	1	0	0	0	0	0	1	0	0	1	BREAST	1	0	0	0	0	0	0	0	Medicare	Governmental	0	1	0	English	0	0	1	20	0		2		0		0		1	4	0
1	Male	0	81	1	White	Non-Hispanic	Non-Hispanic White	1	0	0	0	0	0	1	0	0	3	URINARY TRACT	0	0	0	0	0	0	0	1	Medicare	Governmental	0	1	0	English	0	0	0				2		0		0		0		0
1	Female	1	81	1	White	Non-Hispanic	Non-Hispanic White	1	0	0	0	0	0	1	0	1	3	BREAST	1	0	0	0	0	0	0	0	Medicare	Governmental	0	1	0	English	0	0	1	45	0		0		0		0		0		0		90
1	Male	0	81	1	White	Non-Hispanic	Non-Hispanic White	1	0	0	0	0	0	1	0	0	1	RESPIRATORY	0	0	0	0	0	1	0	0	Medicare	Governmental	0	1	0	English	0	0	0				2		0		0		0		0		60
1	Female	1	81	1	Black	Non-Hispanic	Non-Hispanic Black	2	0	1	1	0	1	0	0	0	1	BREAST	1	0	0	0	0	0	0	0	Managed Care	Managed Care	1	0	0	English	0	0	0				2		0		0		0		0		20
1	Male	0	81	1	White	Non-Hispanic	Non-Hispanic White	1	0	0	0	0	0	1	0	0	1	GENITAL SYSTEM, MALE	0	0	1	0	0	0	0	0	Medicare	Governmental	0	1	0	English	0	0	0				2		0		0		0				121
1	Male	0	81	1	White	Non-Hispanic	Non-Hispanic White	1	0	0	0	0	0	1	0	0	1	HEMATOLOGIC MALIGNANCY	0	1	0	0	0	0	0	0	Medicare	Governmental	0	1	0	English	0	0	1	30	0				0		0		0		0		0
1	Male	0	81	1	White	Non-Hispanic	Non-Hispanic White	1	0	0	0	0	0	1	0	1	4	GENITAL SYSTEM, MALE	0	0	1	0	0	0	0	0	Medicare	Governmental	0	1	0	English	0	0	0				2		0		0		0		0
1	Female	1	81	1	White	Non-Hispanic	Non-Hispanic White	1	0	0	0	0	0	1	0	1	2	GENITAL SYSTEM, FEMALE	0	0	0	1	0	0	0	0	Medicare	Governmental	0	1	0	English	0	0	0				2		0		0		0		0		56
1	Male	0	81	1	White	Non-Hispanic	Non-Hispanic White	1	0	0	0	0	0	1	0	0	1	URINARY TRACT	0	0	0	0	0	0	0	1	Medicare	Governmental	0	1	0	English	0	0	0				0		0		0		0		0		120
1	Female	1	81	1	White	Non-Hispanic	Non-Hispanic White	1	0	0	0	0	0	1	0	0	1	RESPIRATORY	0	0	0	0	0	1	0	0	Medicare	Governmental	0	1	0	English	0	0	0				2		0		0		1	4	0		120
1	Female	1	81	1	White	Non-Hispanic	Non-Hispanic White	1	0	0	0	0	0	1	0	0	1	BREAST	1	0	0	0	0	0	0	0	Medicare	Governmental	0	1	0	English	0	0	0				2		0		0		0		0		95
1	Male	0	81	1	White	Non-Hispanic	Non-Hispanic White	1	0	0	0	0	0	1	0	1	3	OTHER & ILL_DEFINED	0	0	0	0	0	0	1	0	Medicare	Governmental	0	1	0	English	0	0	0				2		0		0		0		0		90
1	Male	0	81	1	White	Non-Hispanic	Non-Hispanic White	1	0	0	0	0	0	1	0	1	4	BREAST	1	0	0	0	0	0	0	0	Medicare	Governmental	0	1	0	English	0	0	0				0		0		0		0		0		14
1	Male	0	81	1	White	Non-Hispanic	Non-Hispanic White	1	0	0	0	0	0	1	0	0	1	HEMATOLOGIC MALIGNANCY	0	1	0	0	0	0	0	0	Managed Care	Managed Care	1	0	0	English	0	0	0				2		0		0		1	2	0		40
1	Male	0	81	1	White	Non-Hispanic	Non-Hispanic White	1	0	0	0	0	0	1	0	1	2	SKIN	0	0	0	0	0	0	0	1	Medicare	Governmental	0	1	0	English	0	0	0				2		1	1	0		0		0		0
1	Female	1	81	1	White	Non-Hispanic	Non-Hispanic White	1	0	0	0	0	0	1	0	0	2	URINARY TRACT	0	0	0	0	0	0	0	1	Medicare	Governmental	0	1	0	English	0	0	0				2		0		0		0		0		60
1	Female	1	81	1	White	Non-Hispanic	Non-Hispanic White	1	0	0	0	0	0	1	0	0	1	RESPIRATORY	0	0	0	0	0	1	0	0	Medicare	Governmental	0	1	0	English	0	0	0				0		0		0		0		0		0
1	Female	1	81	1	White	Non-Hispanic	Non-Hispanic White	1	0	0	0	0	0	1	0	0	2	URINARY TRACT	0	0	0	0	0	0	0	1	Medicare	Governmental	0	1	0	English	0	0	0				2		0		0		0		0		154
1	Female	1	81	1	White	Non-Hispanic	Non-Hispanic White	1	0	0	0	0	0	1	0	0	2	RESPIRATORY	0	0	0	0	0	1	0	0	Medicare	Governmental	0	1	0	English	0	0	0				2		0		0		0		0
1	Female	1	81	1	White	Non-Hispanic	Non-Hispanic White	1	0	0	0	0	0	1	0	0	1	DIGESTIVE	0	0	0	0	1	0	0	0	Medicare	Governmental	0	1	0	English	0	0	0				2		0		0		1	1	0		20
1	Male	0	81	1	White	Non-Hispanic	Non-Hispanic White	1	0	0	0	0	0	1	0	0	1	GENITAL SYSTEM, MALE	0	0	1	0	0	0	0	0	Medicare	Governmental	0	1	0	English	0	0	0				2		0		0		0		0		80
1	Female	1	81	1	White	Non-Hispanic	Non-Hispanic White	1	0	0	0	0	0	1	0	0	1	GENITAL SYSTEM, FEMALE	0	0	0	1	0	0	0	0	Medicare	Governmental	0	1	0	English	0	1	1	60	0		0		1	3	0		0		0		14
1	Male	0	81	1	White	Non-Hispanic	Non-Hispanic White	1	0	0	0	0	0	1	0	0	2	ORAL CAVITY	0	0	0	0	0	0	0	1	Medicare	Governmental	0	1	0	English	0	0	1	7	0		2		0		0		0		1	2	0
1	Male	0	81	1	White	Non-Hispanic	Non-Hispanic White	1	0	0	0	0	0	1	0	0	1	HEMATOLOGIC MALIGNANCY	0	1	0	0	0	0	0	0	Medicare	Governmental	0	1	0	English	0	0	0				2		0		0		0		0		60
1	Male	0	81	1	White	Non-Hispanic	Non-Hispanic White	1	0	0	0	0	0	1	0	0	1	HEMATOLOGIC MALIGNANCY	0	1	0	0	0	0	0	0	Medicare	Governmental	0	1	0	English	0	0	0						0		0		0		0		60
1	Male	0	81	1	White	Non-Hispanic	Non-Hispanic White	1	0	0	0	0	0	1	0	0	1	DIGESTIVE	0	0	0	0	1	0	0	0	Managed Care	Managed Care	1	0	0	English	0	0	1	15	0		2		0		0		0		0
1	Female	1	81	1	White	Non-Hispanic	Non-Hispanic White	1	0	0	0	0	0	1	0	0	2	SKIN	0	0	0	0	0	0	0	1	Medicare	Governmental	0	1	0	English	0	0	0				2		0		0		1	2	0		125
1	Female	1	81	1	White	Non-Hispanic	Non-Hispanic White	1	0	0	0	0	0	1	0	0	1	SOFT TISSUE	0	0	0	0	0	0	0	1	Medicare	Governmental	0	1	0	English	0	0	0				0		0		0		0		0
1	Male	0	81	1	White	Non-Hispanic	Non-Hispanic White	1	0	0	0	0	0	1	0	0	1	HEMATOLOGIC MALIGNANCY	0	1	0	0	0	0	0	0	Medicare	Governmental	0	1	0	English	0	0	1	21	0		2		0		0		0		0		120
1	Male	0	81	1	White	Non-Hispanic	Non-Hispanic White	1	0	0	0	0	0	1	0	0	1	HEMATOLOGIC MALIGNANCY	0	1	0	0	0	0	0	0	Medicare	Governmental	0	1	0	English	0	0	0				0		0		0		0		0		120
1	Female	1	81	1	White	Non-Hispanic	Non-Hispanic White	1	0	0	0	0	0	1	0	1	2	GENITAL SYSTEM, FEMALE	0	0	0	1	0	0	0	0	Medicare	Governmental	0	1	0	English	0	2	0				2		0		0		0				160
1	Male	0	81	1	White	Non-Hispanic	Non-Hispanic White	1	0	0	0	0	0	1	0	0	1	GENITAL SYSTEM, MALE	0	0	1	0	0	0	0	0	Medicare	Governmental	0	1	0	English	0	0	0				2		0		0		0		0		14
1	Male	0	81	1	White	Non-Hispanic	Non-Hispanic White	1	0	0	0	0	0	1	0	0	3	GENITAL SYSTEM, MALE	0	0	1	0	0	0	0	0	Medicare	Governmental	0	1	0	English	0	0	0				2		0		0		0		0		90
1	Female	1	81	1	White	Non-Hispanic	Non-Hispanic White	1	0	0	0	0	0	1	0	1	2	GENITAL SYSTEM, FEMALE	0	0	0	1	0	0	0	0	Medicare	Governmental	0	1	0	English	0	0	1	49	0		0		0		0		0		0		120
1	Male	0	81	1	White	Non-Hispanic	Non-Hispanic White	1	0	0	0	0	0	1	0	1	3	URINARY TRACT	0	0	0	0	0	0	0	1	Medicare	Governmental	0	1	0	English	0	0	1	45	0		0		0		0		0		0		60
1	Female	1	81	1	White	Non-Hispanic	Non-Hispanic White	1	0	0	0	0	0	1	0	0	2	BREAST	1	0	0	0	0	0	0	0	Medicare	Governmental	0	1	0	English	0	0	0				2		0		0		0		0		90
1	Male	0	81	1	White	Non-Hispanic	Non-Hispanic White	1	0	0	0	0	0	1	0	0	1	GENITAL SYSTEM, MALE	0	0	1	0	0	0	0	0	Medicare	Governmental	0	1	0	English	0	0	0				2		0		0		0		0		30
1	Female	1	81	1	Other	Non-Hispanic	Non-Hispanic, all other races	3	0	1	1	0	0	0	1	0	1	HEMATOLOGIC MALIGNANCY	0	1	0	0	0	0	0	0	Medicare	Governmental	0	1	0	English	0	0	0				2		0		0		0		2
1	Female	1	81	1	White	Non-Hispanic	Non-Hispanic White	1	0	0	0	0	0	1	0	0	1	BREAST	1	0	0	0	0	0	0	0	Individual Plan	Managed Care	1	0	0	English	0	0	0				2		0		0		0		0		100
1	Male	0	81	1	White	Non-Hispanic	Non-Hispanic White	1	0	0	0	0	0	1	0	0	1	GENITAL SYSTEM, MALE	0	0	1	0	0	0	0	0	Medicare	Governmental	0	1	0	English	0	0	0				2		0		0		0		0		0
1	Female	1	81	1	White	Non-Hispanic	Non-Hispanic White	1	0	0	0	0	0	1	0	1	3	OTHER & ILL_DEFINED	0	0	0	0	0	0	1	0	Medicare	Governmental	0	1	0	English	0	0	1	11	0		0		0		0		0		0		90
1	Female	1	81	1	White	Non-Hispanic	Non-Hispanic White	1	0	0	0	0	0	1	0	0	1	BREAST	1	0	0	0	0	0	0	0	Medicare	Governmental	0	1	0	English	0	0	0				2		0		0		0		0		120
1	Male	0	81	1	White	Non-Hispanic	Non-Hispanic White	1	0	0	0	0	0	1	0	0	2	RESPIRATORY	0	0	0	0	0	1	0	0	Medicare	Governmental	0	1	0	English	0	0	1	90	0		2		0		0		0		0		0
1	Male	0	81	1	American Indian or Alaska Native	Non-Hispanic	Non-Hispanic, all other races	3	0	1	1	0	0	0	1	0	1	HEMATOLOGIC MALIGNANCY	0	1	0	0	0	0	0	0	Medicare	Governmental	0	1	0	English	0	0	0				2		0		0		0		0
1	Female	1	81	1	White	Non-Hispanic	Non-Hispanic White	1	0	0	0	0	0	1	0	0	1	RESPIRATORY	0	0	0	0	0	1	0	0	Medicare	Governmental	0	1	0	English	0	0	0				2		0		0		0
1	Female	1	81	1	White	Non-Hispanic	Non-Hispanic White	1	0	0	0	0	0	1	0	1	2	BREAST	1	0	0	0	0	0	0	0	Medicare	Governmental	0	1	0	English	0	0	0				2		0		0		0		0		14
1	Female	1	81	1	White	Non-Hispanic	Non-Hispanic White	1	0	0	0	0	0	1	0	0	1	DIGESTIVE	0	0	0	0	1	0	0	0	Medicare	Governmental	0	1	0	English	0	0	0						0		0		0		0
1	Male	0	81	1	White	Non-Hispanic	Non-Hispanic White	1	0	0	0	0	0	1	0	0	3	DIGESTIVE	0	0	0	0	1	0	0	0	Medicare	Governmental	0	1	0	English	0	0	0				2		0		0		0		0
1	Male	0	81	1	White	Non-Hispanic	Non-Hispanic White	1	0	0	0	0	0	1	0	0	1	GENITAL SYSTEM, MALE	0	0	1	0	0	0	0	0	Managed Care	Managed Care	1	0	0	English	0	0	0				2		0		0		0		0		0
1	Female	1	81	1	White	Non-Hispanic	Non-Hispanic White	1	0	0	0	0	0	1	0	0	1	GENITAL SYSTEM, FEMALE	0	0	0	1	0	0	0	0	Medicare	Governmental	0	1	0	English	0	0	0				2		0		0		0		0		90
1	Female	1	81	1	White	Non-Hispanic	Non-Hispanic White	1	0	0	0	0	0	1	0	0	1	DIGESTIVE	0	0	0	0	1	0	0	0	Medicare	Governmental	0	1	0	English	0	0	0				2		0		0		0		0		30
1	Female	1	81	1	Black	Non-Hispanic	Non-Hispanic Black	2	0	1	1	0	1	0	0	0	1	DIGESTIVE	0	0	0	0	1	0	0	0	Medicare	Governmental	0	1	0	English	0	0	1	90	0		2		0		0		0		0		120
1	Male	0	81	1	White	Non-Hispanic	Non-Hispanic White	1	0	0	0	0	0	1	0	1	2	URINARY TRACT	0	0	0	0	0	0	0	1	Medicare	Governmental	0	1	0	English	0	0	0				2		0		0		0		0		10
1	Female	1	81	1	White	Non-Hispanic	Non-Hispanic White	1	0	0	0	0	0	1	0	0	2	GENITAL SYSTEM, FEMALE	0	0	0	1	0	0	0	0	Managed Care	Managed Care	1	0	0	English	0	1	1	6	0		2		0		0		0		0		120
1	Male	0	81	1	White	Non-Hispanic	Non-Hispanic White	1	0	0	0	0	0	1	0	0	1	GENITAL SYSTEM, MALE	0	0	1	0	0	0	0	0	Medicare	Governmental	0	1	0	English	0	0	0				2		0		0		0		0		0
1	Female	1	81	1	White	Non-Hispanic	Non-Hispanic White	1	0	0	0	0	0	1	0	1	2	BREAST	1	0	0	0	0	0	0	0	Medicare	Governmental	0	1	0	English	0	0	0				2		0		0		0		0		140
1	Male	0	81	1	White	Non-Hispanic	Non-Hispanic White	1	0	0	0	0	0	1	0	1	1	METASTATIC CANCER	0	0	0	0	0	0	1	0	Medicare	Governmental	0	1	0	English	0	0	1	60	0		2		0		0		0		2		14
1	Female	1	81	1	White	Non-Hispanic	Non-Hispanic White	1	0	0	0	0	0	1	0	1	3	URINARY TRACT	0	0	0	0	0	0	0	1	Medicare	Governmental	0	1	0	English	0	0	0				0		0		0		0		0		0
1	Male	0	81	1	White	Non-Hispanic	Non-Hispanic White	1	0	0	0	0	0	1	0	0	1	HEMATOLOGIC MALIGNANCY	0	1	0	0	0	0	0	0	Medicare	Governmental	0	1	0	English	0	0	0				2		0		0		1	2	1	1	0
1	Female	1	81	1	White	Non-Hispanic	Non-Hispanic White	1	0	0	0	0	0	1	0	0	1	BREAST	1	0	0	0	0	0	0	0	Medicare	Governmental	0	1	0	English	0	0	0				2		0		0		1	2	0		45
1	Female	1	81	1	White	Non-Hispanic	Non-Hispanic White	1	0	0	0	0	0	1	0	0	1	DIGESTIVE	0	0	0	0	1	0	0	0	Medicare	Governmental	0	1	0	English	0	0	1	60	0		2		0		0		0		0
1	Male	0	81	1	White	Non-Hispanic	Non-Hispanic White	1	0	0	0	0	0	1	0	0	1	URINARY TRACT	0	0	0	0	0	0	0	1	Medicare	Governmental	0	1	0	English	0	0	0				2		1	1	0		0		0		100
1	Female	1	81	1	White	Non-Hispanic	Non-Hispanic White	1	0	0	0	0	0	1	0	0	1	GENITAL SYSTEM, FEMALE	0	0	0	1	0	0	0	0	Medicare	Governmental	0	1	0	English	0	0	0				2		0		0		0		0		28
1	Female	1	81	1	White	Non-Hispanic	Non-Hispanic White	1	0	0	0	0	0	1	0	0	1	BREAST	1	0	0	0	0	0	0	0	Medicare	Governmental	0	1	0	English	0	0	1	68	0		2		0		0		0		0		94
1	Female	1	81	1	White	Non-Hispanic	Non-Hispanic White	1	0	0	0	0	0	1	0	0	1	BREAST	1	0	0	0	0	0	0	0	Medicare	Governmental	0	1	0	English	0	0	0				2		0		0		0		0		30
1	Male	0	81	1	White	Non-Hispanic	Non-Hispanic White	1	0	0	0	0	0	1	0	0	1	HEMATOLOGIC MALIGNANCY	0	1	0	0	0	0	0	0	Medicare	Governmental	0	1	0	English	0	0	1	60	0		2		0		0		0		0		90
1	Female	1	81	1	White	Non-Hispanic	Non-Hispanic White	1	0	0	0	0	0	1	0	1	3	SOFT TISSUE	0	0	0	0	0	0	0	1	Medicare	Governmental	0	1	0	English	0	0	1	35	0		2		2		0		0		0		90
1	Female	1	81	1	White	Hispanic	Hispanic, any race	4	1	0	1	1	0	0	0	0	1	DIGESTIVE	0	0	0	0	1	0	0	0	Medicare	Governmental	0	1	0	Spanish	1	0	1	21	0		2		0		0		0		0		120
2	Female	1	81	1	White	Non-Hispanic	Non-Hispanic White	1	0	0	0	0	0	1	0	0	1	GENITAL SYSTEM, FEMALE	0	0	0	1	0	0	0	0	Medicare	Governmental	0	1	0	English	0	0	1	60	0		0		0		0		0		0		150
2	Female	1	81	1	White	Non-Hispanic	Non-Hispanic White	1	0	0	0	0	0	1	0	0	1	METASTATIC CANCER	0	0	0	0	0	0	1	0	Medicare	Governmental	0	1	0	English	0	2	1	15	0				0		0		1	5	0
2	Female	1	81	1	White	Non-Hispanic	Non-Hispanic White	1	0	0	0	0	0	1	0	0	1	BREAST	1	0	0	0	0	0	0	0	Medicare	Governmental	0	1	0	English	0	0	0				2		0		0		0		0		14
1	Female	1	80	1	White	Non-Hispanic	Non-Hispanic White	1	0	0	0	0	0	1	0	0	1	BREAST	1	0	0	0	0	0	0	0	Medicare	Governmental	0	1	0	English	0	0	0				2		0		0		0		0		60
1	Female	1	80	1	White	Non-Hispanic	Non-Hispanic White	1	0	0	0	0	0	1	0	0	1	BREAST	1	0	0	0	0	0	0	0	Medicare	Governmental	0	1	0	English	0	0	0				2		0		0		0		0		90
1	Female	1	80	1	White	Non-Hispanic	Non-Hispanic White	1	0	0	0	0	0	1	0	0	1	BREAST	1	0	0	0	0	0	0	0	Medicare	Governmental	0	1	0	English	0	0	1	29	0		2		0		0		0		0		106
1	Female	1	80	1	White	Non-Hispanic	Non-Hispanic White	1	0	0	0	0	0	1	0	1	2	BREAST	1	0	0	0	0	0	0	0	Medicare	Governmental	0	1	0	English	0	0	0				2		0		0		0		0		116
1	Male	0	80	1	White	Non-Hispanic	Non-Hispanic White	1	0	0	0	0	0	1	0	1	2	GENITAL SYSTEM, MALE	0	0	1	0	0	0	0	0	Medicare	Governmental	0	1	0	English	0	0	0				2		0		0		0		0		120
1	Male	0	80	1	White	Non-Hispanic	Non-Hispanic White	1	0	0	0	0	0	1	0	0	1	SOFT TISSUE	0	0	0	0	0	0	0	1	Medicare	Governmental	0	1	0	English	0	0	0				2		0		0		0		0
1	Female	1	80	1	Black	Non-Hispanic	Non-Hispanic Black	2	0	1	1	0	1	0	0	0	1	BREAST	1	0	0	0	0	0	0	0	Medicare	Governmental	0	1	0	English	0	0	1	14	0		2		0		0		0		0		20
1	Female	1	80	1	White	Non-Hispanic	Non-Hispanic White	1	0	0	0	0	0	1	0	0	1	BREAST	1	0	0	0	0	0	0	0	Medicare	Governmental	0	1	0	English	0	2	0				2		0		0		1	8	1	2	14
1	Male	0	80	1	White	Non-Hispanic	Non-Hispanic White	1	0	0	0	0	0	1	0	0	1	GENITAL SYSTEM, MALE	0	0	1	0	0	0	0	0	Medicare	Governmental	0	1	0	English	0	0	0				2		0		0		1	3	0		127
1	Male	0	80	1	White	Non-Hispanic	Non-Hispanic White	1	0	0	0	0	0	1	0	1	2	GENITAL SYSTEM, MALE	0	0	1	0	0	0	0	0	Medicare	Governmental	0	1	0	English	0	0	0				2		0		0		0		0		114
1	Female	1	80	1	White	Hispanic	Hispanic, any race	4	1	0	1	1	0	0	0	0	1	BREAST	1	0	0	0	0	0	0	0	Medicare	Governmental	0	1	0	English	0	0	1	9	2		0		0		0		0		0		20
1	Male	0	80	1	White	Non-Hispanic	Non-Hispanic White	1	0	0	0	0	0	1	0	1	2	GENITAL SYSTEM, MALE	0	0	1	0	0	0	0	0	Individual Plan	Managed Care	1	0	0	English	0	0	0				2		0		0		0		0		114
1	Male	0	80	1	American Indian or Alaska Native	Non-Hispanic	Non-Hispanic, all other races	3	0	1	1	0	0	0	1	0	1	GENITAL SYSTEM, MALE	0	0	1	0	0	0	0	0	Medicare	Governmental	0	1	0	English	0	0	1	30	0		2		0		0		0		0		40
1	Female	1	80	1	White	Non-Hispanic	Non-Hispanic White	1	0	0	0	0	0	1	0	1	2	RESPIRATORY	0	0	0	0	0	1	0	0	Medicare	Governmental	0	1	0	English	0	0	0				2		0		0		0		0		60
1	Female	1	80	1	White	Non-Hispanic	Non-Hispanic White	1	0	0	0	0	0	1	0	0	1	HEMATOLOGIC MALIGNANCY	0	1	0	0	0	0	0	0	Medicare	Governmental	0	1	0	English	0	0	0						0		0		0		0		99
1	Male	0	80	1	White	Non-Hispanic	Non-Hispanic White	1	0	0	0	0	0	1	0	0	2	RESPIRATORY	0	0	0	0	0	1	0	0	Medicare	Governmental	0	1	0	English	0	0	1	35	0				0		0		0		0
1	Male	0	80	1	White	Non-Hispanic	Non-Hispanic White	1	0	0	0	0	0	1	0	1	2	GENITAL SYSTEM, MALE	0	0	1	0	0	0	0	0	Medicare	Governmental	0	1	0	English	0	0	0				0		0		0		0		0
1	Male	0	80	1	White	Non-Hispanic	Non-Hispanic White	1	0	0	0	0	0	1	0	0	2	RESPIRATORY	0	0	0	0	0	1	0	0	Medicare	Governmental	0	1	0	English	0	0	0				2		0		0		0		0		38
1	Female	1	80	1	White	Non-Hispanic	Non-Hispanic White	1	0	0	0	0	0	1	0	0	1	ENDOCRINE	0	0	0	0	0	0	0	1	Medicare	Governmental	0	1	0	English	0	0	0				2		2		0		0		0		2
1	Male	0	80	1	White	Non-Hispanic	Non-Hispanic White	1	0	0	0	0	0	1	0	1	2	ORAL CAVITY	0	0	0	0	0	0	0	1	Medicare	Governmental	0	1	0	English	0	0	0				2		0		0		0		0		7
1	Male	0	80	1	White	Non-Hispanic	Non-Hispanic White	1	0	0	0	0	0	1	0	0	2	NEUROENDOCRINE	0	0	0	0	0	0	0	1	Medicare	Governmental	0	1	0	English	0	0	0				2		0		0		1	3	0
1	Female	1	80	1	White	Non-Hispanic	Non-Hispanic White	1	0	0	0	0	0	1	0	0	2	BREAST	1	0	0	0	0	0	0	0	Medicare	Governmental	0	1	0	English	0	2	0				2		2		0		0		0
1	Female	1	80	1	White	Non-Hispanic	Non-Hispanic White	1	0	0	0	0	0	1	0	1	2	BREAST	1	0	0	0	0	0	0	0	Medicare	Governmental	0	1	0	English	0	0	0				2		0		0		1	2	0		28
1	Female	1	80	1	White	Non-Hispanic	Non-Hispanic White	1	0	0	0	0	0	1	0	1	3	DIGESTIVE	0	0	0	0	1	0	0	0	Medicare	Governmental	0	1	0	English	0	0	1	30	0		2		0		0		0		0		120
1	Male	0	80	1	White	Non-Hispanic	Non-Hispanic White	1	0	0	0	0	0	1	0	1	4	GENITAL SYSTEM, MALE	0	0	1	0	0	0	0	0	Medicare	Governmental	0	1	0	English	0	0	1	21	0		2		0		0		0		0		0
1	Female	1	80	1	White	Non-Hispanic	Non-Hispanic White	1	0	0	0	0	0	1	0	1	2	BREAST	1	0	0	0	0	0	0	0	Medicare	Governmental	0	1	0	English	0	0	0				0		0		0		0		0		0
1	Male	0	80	1	White	Non-Hispanic	Non-Hispanic White	1	0	0	0	0	0	1	0	0	1	GENITAL SYSTEM, MALE	0	0	1	0	0	0	0	0	Medicare	Governmental	0	1	0	English	0	0	0				2		0		0		1	1	0		90
1	Female	1	80	1	White	Non-Hispanic	Non-Hispanic White	1	0	0	0	0	0	1	0	0	2	DIGESTIVE	0	0	0	0	1	0	0	0	Medicare	Governmental	0	1	0	English	0	0	0				2		0		0		0		0
1	Female	1	80	1	White	Non-Hispanic	Non-Hispanic White	1	0	0	0	0	0	1	0	0	1	BREAST	1	0	0	0	0	0	0	0	Medicare	Governmental	0	1	0	English	0	0	1	40	0		2		0		0		0		0		0
1	Female	1	80	1	White	Non-Hispanic	Non-Hispanic White	1	0	0	0	0	0	1	0	1	3	GENITAL SYSTEM, FEMALE	0	0	0	1	0	0	0	0	Medicare	Governmental	0	1	0	English	0	0	0				0		0		0		0		0
1	Female	1	80	1	White	Non-Hispanic	Non-Hispanic White	1	0	0	0	0	0	1	0	0	1	GENITAL SYSTEM, FEMALE	0	0	0	1	0	0	0	0	Medicare	Governmental	0	1	0	English	0	0	1	10	0				0		0		0		0		120
1	Female	1	80	1	White	Non-Hispanic	Non-Hispanic White	1	0	0	0	0	0	1	0	1	2	RESPIRATORY	0	0	0	0	0	1	0	0	Medicare	Governmental	0	1	0	English	0	0	0				2		0		0		0		0		119
1	Male	0	80	1	White	Non-Hispanic	Non-Hispanic White	1	0	0	0	0	0	1	0	0	1	GENITAL SYSTEM, MALE	0	0	1	0	0	0	0	0	Medicare	Governmental	0	1	0	English	0	0	1	5	2				1	1	0		0				0
1	Male	0	80	1	White	Non-Hispanic	Non-Hispanic White	1	0	0	0	0	0	1	0	0	1	URINARY TRACT	0	0	0	0	0	0	0	1	Medicare	Governmental	0	1	0	English	0	0	0				2		0		0		0		0		0
1	Male	0	80	1	Black	Non-Hispanic	Non-Hispanic Black	2	0	1	1	0	1	0	0	0	1	GENITAL SYSTEM, MALE	0	0	1	0	0	0	0	0	Medicare	Governmental	0	1	0	English	0	0	0				2		0		0		0		2		87
1	Female	1	80	1	White	Non-Hispanic	Non-Hispanic White	1	0	0	0	0	0	1	0	0	1	BREAST	1	0	0	0	0	0	0	0	Medicare	Governmental	0	1	0	English	0	0	1	13	0		2		0		0		0		0		14
1	Female	1	80	1	Black	Non-Hispanic	Non-Hispanic Black	2	0	1	1	0	1	0	0	0	1	BREAST	1	0	0	0	0	0	0	0	Medicare	Governmental	0	1	0	English	0	0	1	30	0		2		1	3	1	0	0		0
1	Male	0	80	1	Asian	Non-Hispanic	Non-Hispanic, all other races	3	0	1	1	0	0	0	1	0	1	GENITAL SYSTEM, MALE	0	0	1	0	0	0	0	0	Medicare	Governmental	0	1	0	English	0	0	0				0		0		0		0		0
1	Male	0	80	1	White	Non-Hispanic	Non-Hispanic White	1	0	0	0	0	0	1	0	0	1	HEMATOLOGIC MALIGNANCY	0	1	0	0	0	0	0	0	Medicare	Governmental	0	1	0	English	0	1	1	4	0		2		1	1	0		0		0		16
1	Female	1	80	1	White	Non-Hispanic	Non-Hispanic White	1	0	0	0	0	0	1	0	0	1	HEMATOLOGIC MALIGNANCY	0	1	0	0	0	0	0	0	Medicare	Governmental	0	1	0	English	0	0	0				2		0		0		1	1	0		18
1	Male	0	80	1	White	Non-Hispanic	Non-Hispanic White	1	0	0	0	0	0	1	0	0	1	GENITAL SYSTEM, MALE	0	0	1	0	0	0	0	0	Medicare	Governmental	0	1	0	English	0	0	1	90	0		2		0		0		0		2		0
1	Female	1	80	1	White	Non-Hispanic	Non-Hispanic White	1	0	0	0	0	0	1	0	0	1	BREAST	1	0	0	0	0	0	0	0	Individual Plan	Managed Care	1	0	0	English	0	0	0				2		0		0		1	2	0		75
1	Male	0	80	1	White	Non-Hispanic	Non-Hispanic White	1	0	0	0	0	0	1	0	0	2	Bone and Joint	0	0	0	0	0	0	0	1	Medicare	Governmental	0	1	0	English	0	0	0				2		0		0		1	1	1	1
1	Male	0	80	1	White	Non-Hispanic	Non-Hispanic White	1	0	0	0	0	0	1	0	0	2	Bone and Joint	0	0	0	0	0	0	0	1	Medicare	Governmental	0	1	0	English	0	0	0				2		0		0		0		0
1	Male	0	80	1	White	Non-Hispanic	Non-Hispanic White	1	0	0	0	0	0	1	0	0	1	GENITAL SYSTEM, MALE	0	0	1	0	0	0	0	0	Medicare	Governmental	0	1	0	English	0	0	0				2		0		0		0		0		113
1	Male	0	80	1	White	Refused				0		0	0	0	0	0	2	GENITAL SYSTEM, MALE	0	0	1	0	0	0	0	0	Medicare	Governmental	0	1	0	English	0	0	0				2		0		0		0		0		14
1	Male	0	80	1	White	Non-Hispanic	Non-Hispanic White	1	0	0	0	0	0	1	0	0	2	SKIN	0	0	0	0	0	0	0	1	Medicare	Governmental	0	1	0	English	0	2	0				2		2		0		1	2	0		14
1	Female	1	80	1	White	Non-Hispanic	Non-Hispanic White	1	0	0	0	0	0	1	0	0	1	HEMATOLOGIC MALIGNANCY	0	1	0	0	0	0	0	0	Medicare	Governmental	0	1	0	English	0	0	0				2		0		0		0		0		14
1	Male	0	80	1	White	Non-Hispanic	Non-Hispanic White	1	0	0	0	0	0	1	0	1	2	GENITAL SYSTEM, MALE	0	0	1	0	0	0	0	0	Medicare	Governmental	0	1	0	English	0	0	0				0		2		0		0		0		90
1	Female	1	80	1	White	Non-Hispanic	Non-Hispanic White	1	0	0	0	0	0	1	0	1	2	RESPIRATORY	0	0	0	0	0	1	0	0	Medicare	Governmental	0	1	0	English	0	0	1	40	0		2		0		0		0		0		124
1	Male	0	80	1	White	Non-Hispanic	Non-Hispanic White	1	0	0	0	0	0	1	0	0	1	HEMATOLOGIC MALIGNANCY	0	1	0	0	0	0	0	0	Medicare	Governmental	0	1	0	English	0	0	1	10	0		0		0		0		0		0		21
1	Female	1	80	1	White	Non-Hispanic	Non-Hispanic White	1	0	0	0	0	0	1	0	0	1	RESPIRATORY	0	0	0	0	0	1	0	0	Medicare	Governmental	0	1	0	English	0	2	1	1	2		0		1	1	0		0		0		56
1	Male	0	80	1	White	Non-Hispanic	Non-Hispanic White	1	0	0	0	0	0	1	0	0	1	GENITAL SYSTEM, MALE	0	0	1	0	0	0	0	0	Medicare	Governmental	0	1	0	English	0	0	0				2		0		0		0		0
1	Male	0	80	1	White	Non-Hispanic	Non-Hispanic White	1	0	0	0	0	0	1	0	0	3	URINARY TRACT	0	0	0	0	0	0	0	1	Medicare	Governmental	0	1	0	English	0	0	0				2		0		0		0		0		42
1	Male	0	80	1	White	Non-Hispanic	Non-Hispanic White	1	0	0	0	0	0	1	0	0	1	GENITAL SYSTEM, MALE	0	0	1	0	0	0	0	0	Medicare	Governmental	0	1	0	English	0	2	0				2		0		0		0		0
1	Male	0	80	1	White	Non-Hispanic	Non-Hispanic White	1	0	0	0	0	0	1	0	0	1	HEMATOLOGIC MALIGNANCY	0	1	0	0	0	0	0	0	Medicare	Governmental	0	1	0	English	0	0	0				0		0		0		0		0		0
1	Female	1	80	1	White	Non-Hispanic	Non-Hispanic White	1	0	0	0	0	0	1	0	0	1	RESPIRATORY	0	0	0	0	0	1	0	0	Medicare	Governmental	0	1	0	English	0	0	0				2		1	1	0						10
1	Male	0	80	1	White	Non-Hispanic	Non-Hispanic White	1	0	0	0	0	0	1	0	1	2	RESPIRATORY	0	0	0	0	0	1	0	0	Medicare	Governmental	0	1	0	English	0	2	0				0		0		0		1	1	0		140
1	Female	1	80	1	White	Non-Hispanic	Non-Hispanic White	1	0	0	0	0	0	1	0	1	3	RESPIRATORY	0	0	0	0	0	1	0	0	Medicare	Governmental	0	1	0	English	0	0	0				2		0		0		0		2		115
1	Male	0	80	1	White	Non-Hispanic	Non-Hispanic White	1	0	0	0	0	0	1	0	0	1	RESPIRATORY	0	0	0	0	0	1	0	0	Medicare	Governmental	0	1	0	English	0	0	0				2		0		0		0		2		60
1	Male	0	80	1	White	Non-Hispanic	Non-Hispanic White	1	0	0	0	0	0	1	0	0	1	HEMATOLOGIC MALIGNANCY	0	1	0	0	0	0	0	0	Managed Care	Managed Care	1	0	0	English	0	0	0						0		0		1	2	0		0
1	Male	0	80	1	Asian	Non-Hispanic	Non-Hispanic, all other races	3	0	1	1	0	0	0	1	0	1	RESPIRATORY	0	0	0	0	0	1	0	0	Medicare	Governmental	0	1	0	English	0	0	0				2		0		0		0		0		119
1	Female	1	80	1	White	Non-Hispanic	Non-Hispanic White	1	0	0	0	0	0	1	0	0	1	DIGESTIVE	0	0	0	0	1	0	0	0	Medicare	Governmental	0	1	0	English	0	0	1	18	0		2		0		0		1	2	0		120
1	Male	0	80	1	White	Non-Hispanic	Non-Hispanic White	1	0	0	0	0	0	1	0	0	1	GENITAL SYSTEM, MALE	0	0	1	0	0	0	0	0	Medicare	Governmental	0	1	0	English	0	0	0				2		0		0		0		0		0
1	Male	0	80	1	White	Hispanic	Hispanic, any race	4	1	0	1	1	0	0	0	0	2	DIGESTIVE	0	0	0	0	1	0	0	0	Medicare	Governmental	0	1	0	English	0	0	0				2		0		0		1	1	0		10
1	Female	1	80	1	White	Non-Hispanic	Non-Hispanic White	1	0	0	0	0	0	1	0	0	1	DIGESTIVE	0	0	0	0	1	0	0	0	Medicare	Governmental	0	1	0	English	0	0	0				2		0		0		0		0
1	Male	0	80	1	White	Non-Hispanic	Non-Hispanic White	1	0	0	0	0	0	1	0	0	1	SKIN	0	0	0	0	0	0	0	1	Medicare	Governmental	0	1	0	English	0	2	0				2		0		0		0		0		140
1	Female	1	80	1	White	Unknown				0		0	0	0	0	0	1	HEMATOLOGIC MALIGNANCY	0	1	0	0	0	0	0	0	Medicare	Governmental	0	1	0	English	0	0	1	30	0		2		0		0		0		0
1	Female	1	80	1	White	Non-Hispanic	Non-Hispanic White	1	0	0	0	0	0	1	0	0	1	SOFT TISSUE	0	0	0	0	0	0	0	1	Medicare	Governmental	0	1	0	English	0	0	0				2		0		0		0		0		30
1	Female	1	80	1	White	Non-Hispanic	Non-Hispanic White	1	0	0	0	0	0	1	0	0	1	BREAST	1	0	0	0	0	0	0	0	Medicare	Governmental	0	1	0	English	0	2	0				2		0		0		0		0		111
1	Male	0	80	1	White	Non-Hispanic	Non-Hispanic White	1	0	0	0	0	0	1	0	0	1	SOFT TISSUE	0	0	0	0	0	0	0	1	Medicare	Governmental	0	1	0	English	0	0	1	30	0		2		0		0		0		0		120
1	Male	0	80	1	White	Non-Hispanic	Non-Hispanic White	1	0	0	0	0	0	1	0	1	2	NEUROENDOCRINE	0	0	0	0	0	0	0	1	Medicare	Governmental	0	1	0	English	0	0	0				2		0		0		0		0		100
1	Female	1	80	1	White	Non-Hispanic	Non-Hispanic White	1	0	0	0	0	0	1	0	0	1	BREAST	1	0	0	0	0	0	0	0	Medicare	Governmental	0	1	0	English	0	0	0				2		0		0		0		0		138
1	Male	0	80	1	Asian	Non-Hispanic	Non-Hispanic, all other races	3	0	1	1	0	0	0	1	0	1	GENITAL SYSTEM, MALE	0	0	1	0	0	0	0	0	Medicare	Governmental	0	1	0	English	0	2	0				0		0		0		0		0		105
1	Male	0	80	1	White	Non-Hispanic	Non-Hispanic White	1	0	0	0	0	0	1	0	0	1	ORAL CAVITY	0	0	0	0	0	0	0	1	Medicare	Governmental	0	1	0	English	0	0	0				2		1	2	0		0		0
1	Male	0	80	1	White	Hispanic	Hispanic, any race	4	1	0	1	1	0	0	0	0	1	ORAL CAVITY	0	0	0	0	0	0	0	1	Medicare	Governmental	0	1	0	English	0	0	0				2		0		0		0		0
1	Male	0	80	1	White	Non-Hispanic	Non-Hispanic White	1	0	0	0	0	0	1	0	1	3	OTHER & ILL_DEFINED	0	0	0	0	0	0	1	0	Medicare	Governmental	0	1	0	English	0	0	1	25	0				0		0		0		0
1	Male	0	80	1	White	Non-Hispanic	Non-Hispanic White	1	0	0	0	0	0	1	0	0	1	RESPIRATORY	0	0	0	0	0	1	0	0	Medicare	Governmental	0	1	0	English	0	0	0				2		0		0		0		0
1	Male	0	80	1	White	Non-Hispanic	Non-Hispanic White	1	0	0	0	0	0	1	0	1	2	GENITAL SYSTEM, MALE	0	0	1	0	0	0	0	0	Medicare	Governmental	0	1	0	English	0	0	0				2		0		0		0		0		28
1	Male	0	80	1	White	Non-Hispanic	Non-Hispanic White	1	0	0	0	0	0	1	0	1	2	GENITAL SYSTEM, MALE	0	0	1	0	0	0	0	0	Medicare	Governmental	0	1	0	English	0	0	0				2		0		0		1	3	0
1	Male	0	80	1	White	Non-Hispanic	Non-Hispanic White	1	0	0	0	0	0	1	0	0	1	HEMATOLOGIC MALIGNANCY	0	1	0	0	0	0	0	0	Medicare	Governmental	0	1	0	English	0	0	0				2		0		0		0		0		60
1	Male	0	80	1	White	Non-Hispanic	Non-Hispanic White	1	0	0	0	0	0	1	0	0	1	DIGESTIVE	0	0	0	0	1	0	0	0	Managed Care	Managed Care	1	0	0	English	0	0	0				2		0		0		0		0		14
1	Female	1	80	1	White	Non-Hispanic	Non-Hispanic White	1	0	0	0	0	0	1	0	0	1	OTHER & ILL_DEFINED	0	0	0	0	0	0	1	0	Medicare	Governmental	0	1	0	English	0	0	0				2		0		0		0		0		30
1	Male	0	80	1	White	Non-Hispanic	Non-Hispanic White	1	0	0	0	0	0	1	0	0	2	HEMATOLOGIC MALIGNANCY	0	1	0	0	0	0	0	0	Medicare	Governmental	0	1	0	English	0	0	1	45	0		2		0		0		0		0		135
1	Female	1	80	1	White	Non-Hispanic	Non-Hispanic White	1	0	0	0	0	0	1	0	0	1	SOFT TISSUE	0	0	0	0	0	0	0	1	Medicare	Governmental	0	1	0	English	0	0	0				0		0		0		1	5	0
1	Female	1	80	1	White	Non-Hispanic	Non-Hispanic White	1	0	0	0	0	0	1	0	0	1	BREAST	1	0	0	0	0	0	0	0	Medicare	Governmental	0	1	0	English	0	0	0				0		0		0		0		0
1	Female	1	80	1	White	Non-Hispanic	Non-Hispanic White	1	0	0	0	0	0	1	0	0	1	HEMATOLOGIC MALIGNANCY	0	1	0	0	0	0	0	0	Individual Plan	Managed Care	1	0	0	English	0	0	0				2		0		0		1	8	0		40
1	Male	0	80	1	White	Non-Hispanic	Non-Hispanic White	1	0	0	0	0	0	1	0	0	1	GENITAL SYSTEM, MALE	0	0	1	0	0	0	0	0	Medicare	Governmental	0	1	0	English	0	2	0				2		0		0		1	4	0
1	Male	0	80	1	White	Non-Hispanic	Non-Hispanic White	1	0	0	0	0	0	1	0	0	1	URINARY TRACT	0	0	0	0	0	0	0	1	Medicare	Governmental	0	1	0	English	0	0	0				0		0		0		1	1	0		14
1	Female	1	80	1	White	Non-Hispanic	Non-Hispanic White	1	0	0	0	0	0	1	0	1	2	SKIN	0	0	0	0	0	0	0	1	Medicare	Governmental	0	1	0	English	0	0	0				0		0		0		0		0
1	Male	0	80	1	White	Non-Hispanic	Non-Hispanic White	1	0	0	0	0	0	1	0	0	2	DIGESTIVE	0	0	0	0	1	0	0	0	Medicare	Governmental	0	1	0	English	0	0	0						0		0		0		0		0
1	Male	0	80	1	White	Non-Hispanic	Non-Hispanic White	1	0	0	0	0	0	1	0	0	2	RESPIRATORY	0	0	0	0	0	1	0	0	Medicare	Governmental	0	1	0	English	0	0	0				2		0		0		0		0		20
1	Male	0	80	1	White	Non-Hispanic	Non-Hispanic White	1	0	0	0	0	0	1	0	0	2	HEMATOLOGIC MALIGNANCY	0	1	0	0	0	0	0	0	Medicare	Governmental	0	1	0	English	0	0	0				2		0		0		0		0
1	Male	0	80	1	Asian	Non-Hispanic	Non-Hispanic, all other races	3	0	1	1	0	0	0	1	1	3	RESPIRATORY	0	0	0	0	0	1	0	0	Medicare	Governmental	0	1	0	English	0	0	0				2		0		0		0		0		90
1	Male	0	80	1	White	Non-Hispanic	Non-Hispanic White	1	0	0	0	0	0	1	0	0	1	ORAL CAVITY	0	0	0	0	0	0	0	1	Medicare	Governmental	0	1	0	English	0	0	0				2		2		0		0		2		120
1	Female	1	80	1	White	Non-Hispanic	Non-Hispanic White	1	0	0	0	0	0	1	0	0	1	HEMATOLOGIC MALIGNANCY	0	1	0	0	0	0	0	0	Individual Plan	Managed Care	1	0	0	English	0	0	0				2		0		0		0		0		93
1	Male	0	80	1	White	Non-Hispanic	Non-Hispanic White	1	0	0	0	0	0	1	0	0	2	DIGESTIVE	0	0	0	0	1	0	0	0	Medicare	Governmental	0	1	0	English	0	0	0				2		0		0		0		0
1	Male	0	80	1	White	Non-Hispanic	Non-Hispanic White	1	0	0	0	0	0	1	0	0	1	DIGESTIVE	0	0	0	0	1	0	0	0	Medicare	Governmental	0	1	0	English	0	0	0				2		0		0		0		2		110
1	Female	1	80	1	White	Non-Hispanic	Non-Hispanic White	1	0	0	0	0	0	1	0	0	1	BREAST	1	0	0	0	0	0	0	0	Medicare	Governmental	0	1	0	English	0	0	0				2		0		0		0		0		90
1	Male	0	80	1	White	Non-Hispanic	Non-Hispanic White	1	0	0	0	0	0	1	0	1	3	SKIN	0	0	0	0	0	0	0	1	Medicare	Governmental	0	1	0	English	0	0	0				2		0		0		0		0		90
1	Female	1	80	1	White	Non-Hispanic	Non-Hispanic White	1	0	0	0	0	0	1	0	0	1	RESPIRATORY	0	0	0	0	0	1	0	0	Medicare	Governmental	0	1	0	English	0	0	0				2		0		0		0		2		120
1	Female	1	80	1	White	Non-Hispanic	Non-Hispanic White	1	0	0	0	0	0	1	0	1	3	GENITAL SYSTEM, FEMALE	0	0	0	1	0	0	0	0	Medicare	Governmental	0	1	0	English	0	0					0		0		0		0		0
1	Male	0	80	1	White	Non-Hispanic	Non-Hispanic White	1	0	0	0	0	0	1	0	0	1	GENITAL SYSTEM, MALE	0	0	1	0	0	0	0	0	Medicare	Governmental	0	1	0	English	0	0	0				0		0		0		1	1	1	1
1	Male	0	80	1	White	Non-Hispanic	Non-Hispanic White	1	0	0	0	0	0	1	0	0	1	HEMATOLOGIC MALIGNANCY	0	1	0	0	0	0	0	0	Medicare	Governmental	0	1	0	English	0	0	0				0		0		0		0		0		164
1	Male	0	80	1	White	Non-Hispanic	Non-Hispanic White	1	0	0	0	0	0	1	0	1	2	GENITAL SYSTEM, MALE	0	0	1	0	0	0	0	0	Medicare	Governmental	0	1	0	English	0	0	0				2		0		0		0		0		42
1	Female	1	80	1	White	Non-Hispanic	Non-Hispanic White	1	0	0	0	0	0	1	0	0	1	GENITAL SYSTEM, FEMALE	0	0	0	1	0	0	0	0	Medicare	Governmental	0	1	0	English	0	0	0				2		0		0		0		0		90
1	Male	0	80	1	White	Non-Hispanic	Non-Hispanic White	1	0	0	0	0	0	1	0	1	2	OTHER & ILL_DEFINED	0	0	0	0	0	0	1	0	Medicare	Governmental	0	1	0	English	0	0	0						0		0		0		0		14
1	Male	0	80	1	White	Non-Hispanic	Non-Hispanic White	1	0	0	0	0	0	1	0	0	1	HEMATOLOGIC MALIGNANCY	0	1	0	0	0	0	0	0	Medicare	Governmental	0	1	0	English	0	0	0				2		0		0		0		2
1	Male	0	80	1	White	Non-Hispanic	Non-Hispanic White	1	0	0	0	0	0	1	0	0	1	DIGESTIVE	0	0	0	0	1	0	0	0	Medicare	Governmental	0	1	0	English	0	0	1	25	0		2		0		0		0		0
1	Male	0	80	1	White	Non-Hispanic	Non-Hispanic White	1	0	0	0	0	0	1	0	0	1	GENITAL SYSTEM, MALE	0	0	1	0	0	0	0	0	Medicare	Governmental	0	1	0	English	0	0	0				2		0		0		1	35	1	1	135
1	Female	1	80	1	White	Non-Hispanic	Non-Hispanic White	1	0	0	0	0	0	1	0	1	2	BREAST	1	0	0	0	0	0	0	0	Medicare	Governmental	0	1	0	English	0	0	0				2		0		0		0		0
1	Female	1	80	1	White	Non-Hispanic	Non-Hispanic White	1	0	0	0	0	0	1	0	0	1	URINARY TRACT	0	0	0	0	0	0	0	1	Medicare	Governmental	0	1	0	English	0	0	0				2		0		0		0		0		120
1	Female	1	80	1	White	Hispanic	Hispanic, any race	4	1	0	1	1	0	0	0	1	2	METASTATIC CANCER	0	0	0	0	0	0	1	0	Medicare	Governmental	0	1	0	English	0	0	0				2		0		0		0		0
1	Male	0	80	1	White	Non-Hispanic	Non-Hispanic White	1	0	0	0	0	0	1	0	0	1	GENITAL SYSTEM, MALE	0	0	1	0	0	0	0	0	Governmental Other	Governmental	0	1	0	English	0	2	1	32	0		2		0		0		1	11			1
1	Male	0	80	1	White	Non-Hispanic	Non-Hispanic White	1	0	0	0	0	0	1	0	0	1	HEMATOLOGIC MALIGNANCY	0	1	0	0	0	0	0	0	Medicare	Governmental	0	1	0	English	0	0	0				2		0		0		0		0		120
1	Female	1	80	1	White	Non-Hispanic	Non-Hispanic White	1	0	0	0	0	0	1	0	0	1	HEMATOLOGIC MALIGNANCY	0	1	0	0	0	0	0	0	Medicare	Governmental	0	1	0	English	0	0	0				2		0		0		1	1	0		130
1	Male	0	80	1	White	Non-Hispanic	Non-Hispanic White	1	0	0	0	0	0	1	0	0	1	RESPIRATORY	0	0	0	0	0	1	0	0	Medicare	Governmental	0	1	0	English	0	0	0				2		0		0		0		0
1	Female	1	80	1	White	Non-Hispanic	Non-Hispanic White	1	0	0	0	0	0	1	0	0	1	GENITAL SYSTEM, FEMALE	0	0	0	1	0	0	0	0	Medicare	Governmental	0	1	0	English	0	0	0				2		0		0		1	1	0
1	Male	0	80	1	White	Non-Hispanic	Non-Hispanic White	1	0	0	0	0	0	1	0	1	4	SKIN	0	0	0	0	0	0	0	1	Medicare	Governmental	0	1	0	English	0	0	0				2		0		0		0		2
1	Male	0	80	1	White	Non-Hispanic	Non-Hispanic White	1	0	0	0	0	0	1	0	0	1	GENITAL SYSTEM, MALE	0	0	1	0	0	0	0	0	Medicare	Governmental	0	1	0	English	0	0	0				2		0		0		0		0
1	Male	0	80	1	White	Non-Hispanic	Non-Hispanic White	1	0	0	0	0	0	1	0	0	1	GENITAL SYSTEM, MALE	0	0	1	0	0	0	0	0	Medicare	Governmental	0	1	0	English	0	0	0				2		0		0		0		0		45
1	Male	0	80	1	White	Non-Hispanic	Non-Hispanic White	1	0	0	0	0	0	1	0	0	1	ORAL CAVITY	0	0	0	0	0	0	0	1	Medicare	Governmental	0	1	0	English	0	0					2		0				1		0		12
1	Male	0	80	1	White	Non-Hispanic	Non-Hispanic White	1	0	0	0	0	0	1	0	0	2	SKIN	0	0	0	0	0	0	0	1	Medicare	Governmental	0	1	0	English	0	1	0				0		1	1	0		1	3	0		14
1	Female	1	80	1	White	Non-Hispanic	Non-Hispanic White	1	0	0	0	0	0	1	0	0	1	BREAST	1	0	0	0	0	0	0	0	Medicare	Governmental	0	1	0	English	0	0	1	21	0		2		0		0		0		0
1	Male	0	80	1	White	Non-Hispanic	Non-Hispanic White	1	0	0	0	0	0	1	0	0	1	GENITAL SYSTEM, MALE	0	0	1	0	0	0	0	0	Medicare	Governmental	0	1	0	English	0	0	0				2		1	1	0		0		0
1	Male	0	80	1	White	Non-Hispanic	Non-Hispanic White	1	0	0	0	0	0	1	0	1	3	SOFT TISSUE	0	0	0	0	0	0	0	1	Medicare	Governmental	0	1	0	English	0	0	0				0		0		0		0		0
1	Female	1	80	1	White	Non-Hispanic	Non-Hispanic White	1	0	0	0	0	0	1	0	0	1	HEMATOLOGIC MALIGNANCY	0	1	0	0	0	0	0	0	Medicare	Governmental	0	1	0	English	0	0	1	30	0		2		2		0		0		2		165
1	Male	0	80	1	White	Non-Hispanic	Non-Hispanic White	1	0	0	0	0	0	1	0	1	2	RESPIRATORY	0	0	0	0	0	1	0	0	Medicare	Governmental	0	1	0	English	0	0	0				2		0		0		0		0		100
1	Female	1	80	1	White	Non-Hispanic	Non-Hispanic White	1	0	0	0	0	0	1	0	0	1	HEMATOLOGIC MALIGNANCY	0	1	0	0	0	0	0	0	Medicare	Governmental	0	1	0	English	0	0	0				2		0		0		0		0
1	Female	1	80	1	White	Non-Hispanic	Non-Hispanic White	1	0	0	0	0	0	1	0	0	1	RESPIRATORY	0	0	0	0	0	1	0	0	Medicare	Governmental	0	1	0	English	0	0	1	20	0				0		0		0		0		20
1	Male	0	80	1	White	Non-Hispanic	Non-Hispanic White	1	0	0	0	0	0	1	0	0	1	RESPIRATORY	0	0	0	0	0	1	0	0	Managed Care	Managed Care	1	0	0	English	0	0	1	60	0		2		0		0		0		0		60
1	Male	0	80	1	White	Non-Hispanic	Non-Hispanic White	1	0	0	0	0	0	1	0	0	1	HEMATOLOGIC MALIGNANCY	0	1	0	0	0	0	0	0	Medicare	Governmental	0	1	0	English	0	0	0				2		0		0		0		0		90
1	Female	1	80	1	White	Non-Hispanic	Non-Hispanic White	1	0	0	0	0	0	1	0	0	1	HEMATOLOGIC MALIGNANCY	0	1	0	0	0	0	0	0	Medicare	Governmental	0	1	0	English	0	0	0				2		0		0		0		0		160
1	Female	1	80	1	White	Non-Hispanic	Non-Hispanic White	1	0	0	0	0	0	1	0	0	1	HEMATOLOGIC MALIGNANCY	0	1	0	0	0	0	0	0	Medicare	Governmental	0	1	0	English	0	0	0				2		0		0		0		0		120
1	Male	0	80	1	Asian	Non-Hispanic	Non-Hispanic, all other races	3	0	1	1	0	0	0	1	0	2	URINARY TRACT	0	0	0	0	0	0	0	1	Medicare	Governmental	0	1	0	English	0	0	0				2		0		0		0		0
1	Female	1	80	1	White	Non-Hispanic	Non-Hispanic White	1	0	0	0	0	0	1	0	0	1	GENITAL SYSTEM, FEMALE	0	0	0	1	0	0	0	0	Medicare	Governmental	0	1	0	English	0	0	0				2		0		0		1	1	0
1	Female	1	80	1	White	Non-Hispanic	Non-Hispanic White	1	0	0	0	0	0	1	0	0	1	BREAST	1	0	0	0	0	0	0	0	Medicare	Governmental	0	1	0	English	0	0	0				2		0		0		0		0		100
1	Female	1	80	1	White	Hispanic	Hispanic, any race	4	1	0	1	1	0	0	0	0	1	BREAST	1	0	0	0	0	0	0	0	Medicare	Governmental	0	1	0	English	0	0	1	30	0		2		0		0		0		0		40
1	Male	0	80	1	White	Non-Hispanic	Non-Hispanic White	1	0	0	0	0	0	1	0	1	2	SKIN	0	0	0	0	0	0	0	1	Medicare	Governmental	0	1	0	English	0	0	0				0		0		0		0		1		90
1	Female	1	80	1	White	Non-Hispanic	Non-Hispanic White	1	0	0	0	0	0	1	0	0	1	SOFT TISSUE	0	0	0	0	0	0	0	1	Medicare	Governmental	0	1	0	English	0	0	0				2		0		0		0		0		90
1	Male	0	80	1	White	Non-Hispanic	Non-Hispanic White	1	0	0	0	0	0	1	0	0	2	HEMATOLOGIC MALIGNANCY	0	1	0	0	0	0	0	0	Medicare	Governmental	0	1	0	English	0	0	0				2		0		0		0		0		120
1	Male	0	80	1	White	Non-Hispanic	Non-Hispanic White	1	0	0	0	0	0	1	0	0	1	GENITAL SYSTEM, MALE	0	0	1	0	0	0	0	0	Medicare	Governmental	0	1	0	English	0	0	0				2		0		0		0		0		30
1	Female	1	80	1	White	Non-Hispanic	Non-Hispanic White	1	0	0	0	0	0	1	0	1	3	OTHER & ILL_DEFINED	0	0	0	0	0	0	1	0	Medicare	Governmental	0	1	0	English	0	0	1	45	0		2		0		0		0		0
1	Female	1	80	1	White	Non-Hispanic	Non-Hispanic White	1	0	0	0	0	0	1	0	1	2	BREAST	1	0	0	0	0	0	0	0	Medicare	Governmental	0	1	0	English	0	0	1	53	0		0		0		0		0		0		145
1	Male	0	80	1	White	Non-Hispanic	Non-Hispanic White	1	0	0	0	0	0	1	0	0	1	HEMATOLOGIC MALIGNANCY	0	1	0	0	0	0	0	0	Medicare	Governmental	0	1	0	English	0	0	1	35	0				0		0		1	2	0		140
1	Male	0	80	1	Other	Hispanic	Hispanic, any race	4	1	1	1	1	0	0	0	0	2	GENITAL SYSTEM, MALE	0	0	1	0	0	0	0	0	Medicare	Governmental	0	1	0	English	0	0	1	21	0		2		1	1	0		1	1	1	1
1	Male	0	80	1	White	Non-Hispanic	Non-Hispanic White	1	0	0	0	0	0	1	0	0	1	URINARY TRACT	0	0	0	0	0	0	0	1	Medicare	Governmental	0	1	0	English	0	0	1	48	0				1	1	0		1	2	0		0
1	Male	0	80	1	White	Non-Hispanic	Non-Hispanic White	1	0	0	0	0	0	1	0	0	1	HEMATOLOGIC MALIGNANCY	0	1	0	0	0	0	0	0	Managed Care	Managed Care	1	0	0	English	0	0	1	69	0		2		0		0		0		0		188
1	Female	1	80	1	White	Non-Hispanic	Non-Hispanic White	1	0	0	0	0	0	1	0	0	1	SKIN	0	0	0	0	0	0	0	1	Medicare	Governmental	0	1	0	English	0	2	1	30	0				0		0		0		0		120
1	Female	1	80	1	White	Non-Hispanic	Non-Hispanic White	1	0	0	0	0	0	1	0	0	2	SOFT TISSUE	0	0	0	0	0	0	0	1	Medicare	Governmental	0	1	0	English	0	0	0				2		0		0		0		0		10
1	Male	0	80	1	White	Non-Hispanic	Non-Hispanic White	1	0	0	0	0	0	1	0	1	3	RESPIRATORY	0	0	0	0	0	1	0	0	Medicare	Governmental	0	1	0	English	0	0	1	15	1	0	0		0		0		1	1			1
1	Male	0	80	1	White	Non-Hispanic	Non-Hispanic White	1	0	0	0	0	0	1	0	0	1	RESPIRATORY	0	0	0	0	0	1	0	0	Medicare	Governmental	0	1	0	English	0	0	1	20	0		0		0		0		0		0		150
1	Female	1	80	1	White	Hispanic	Hispanic, any race	4	1	0	1	1	0	0	0	0	1	BREAST	1	0	0	0	0	0	0	0	Medicare	Governmental	0	1	0	English	0	0	1	74	0		2		0		0		0		1	1	74
1	Male	0	80	1	White	Hispanic	Hispanic, any race	4	1	0	1	1	0	0	0	0	1	HEMATOLOGIC MALIGNANCY	0	1	0	0	0	0	0	0	Medicare	Governmental	0	1	0	English	0	0	2				0		0		0		0		0
1	Male	0	80	1	White	Non-Hispanic	Non-Hispanic White	1	0	0	0	0	0	1	0	0	1	DIGESTIVE	0	0	0	0	1	0	0	0	Medicare	Governmental	0	1	0	English	0	0	0				2		0		0		0		0		150
1	Male	0	80	1	White	Non-Hispanic	Non-Hispanic White	1	0	0	0	0	0	1	0	0	2	URINARY TRACT	0	0	0	0	0	0	0	1	Individual Plan	Managed Care	1	0	0	English	0	0	1	30	0		2		0		0		0		0		120
1	Female	1	80	1	White	Non-Hispanic	Non-Hispanic White	1	0	0	0	0	0	1	0	1	2	NEUROENDOCRINE	0	0	0	0	0	0	0	1	Medicare	Governmental	0	1	0	English	0	0	0				2		0		0		0		0		120
1	Female	1	80	1	White	Non-Hispanic	Non-Hispanic White	1	0	0	0	0	0	1	0	0	1	BREAST	1	0	0	0	0	0	0	0	Medicare	Governmental	0	1	0	English	0	0	1	13	0		2		0		0		0		0		130
1	Male	0	80	1	White	Non-Hispanic	Non-Hispanic White	1	0	0	0	0	0	1	0	0	1	GENITAL SYSTEM, MALE	0	0	1	0	0	0	0	0	Medicare	Governmental	0	1	0	English	0	0	1	15	0		2		0		0		1	1	0		0
1	Male	0	80	1	White	Non-Hispanic	Non-Hispanic White	1	0	0	0	0	0	1	0	0	1	SOFT TISSUE	0	0	0	0	0	0	0	1	Medicare	Governmental	0	1	0	English	0	0	1	45	0		2		0		0		0		0		75
1	Male	0	80	1	White	Non-Hispanic	Non-Hispanic White	1	0	0	0	0	0	1	0	0	2	SOFT TISSUE	0	0	0	0	0	0	0	1	Medicare	Governmental	0	1	0	English	0	0	1	17	0		0		0		0		0		0
1	Female	1	80	1	Asian	Non-Hispanic	Non-Hispanic, all other races	3	0	1	1	0	0	0	1	0	1	RESPIRATORY	0	0	0	0	0	1	0	0	Medicare	Governmental	0	1	0	English	0	0	1	30	0				0		0		0		0
2	Male	0	80	1	White	Hispanic	Hispanic, any race	4	1	0	1	1	0	0	0	0	1	RESPIRATORY	0	0	0	0	0	1	0	0	Medicare	Governmental	0	1	0	English	0	0	1	30	0		2		0		0		0		0		0
2	Female	1	80	1	White	Non-Hispanic	Non-Hispanic White	1	0	0	0	0	0	1	0	0	1	SOFT TISSUE	0	0	0	0	0	0	0	1	Managed Care	Managed Care	1	0	0	English	0	0	1	33	0				0		0		0		0		175
2	Male	0	80	1	White	Non-Hispanic	Non-Hispanic White	1	0	0	0	0	0	1	0	0	2	RESPIRATORY	0	0	0	0	0	1	0	0	Medicare	Governmental	0	1	0	English	0	1	0				0		1	1	0		1	1	0		120
2	Female	1	80	1	Asian	Non-Hispanic	Non-Hispanic, all other races	3	0	1	1	0	0	0	1	0	1	HEMATOLOGIC MALIGNANCY	0	1	0	0	0	0	0	0	Managed Care	Managed Care	1	0	0	English	0	2	1	120	0				0		0		0		0		240
2	Male	0	80	1	White	Hispanic	Hispanic, any race	4	1	0	1	1	0	0	0	0	1	DIGESTIVE	0	0	0	0	1	0	0	0	Managed Care	Managed Care	1	0	0	English	0	0	1	8	0		0		0		0		0		0		10
2	Male	0	80	1	White	Non-Hispanic	Non-Hispanic White	1	0	0	0	0	0	1	0	0	1	GENITAL SYSTEM, MALE	0	0	1	0	0	0	0	0	Medicare	Governmental	0	1	0	English	0	0	1	30	0		0		0		0		1	1	0
2	Male	0	80	1	White	Non-Hispanic	Non-Hispanic White	1	0	0	0	0	0	1	0	0	1	GENITAL SYSTEM, MALE	0	0	1	0	0	0	0	0	Medicare	Governmental	0	1	0	English	0	0	1	111	1	0	0		1	1	0		0		0		14
1	Male	0	79	1	White	Non-Hispanic	Non-Hispanic White	1	0	0	0	0	0	1	0	0	1	DIGESTIVE	0	0	0	0	1	0	0	0	Medicare	Governmental	0	1	0	English	0	0	0				2		0		0		0		0		60
1	Female	1	79	1	White	Non-Hispanic	Non-Hispanic White	1	0	0	0	0	0	1	0	0	1	BREAST	1	0	0	0	0	0	0	0	Medicare	Governmental	0	1	0	English	0	0	0				2						0		0		30
1	Female	1	79	1	White	Non-Hispanic	Non-Hispanic White	1	0	0	0	0	0	1	0	0	1	BREAST	1	0	0	0	0	0	0	0	Medicare	Governmental	0	1	0	English	0	0	0						0		0		0		0		7
1	Female	1	79	1	White	Non-Hispanic	Non-Hispanic White	1	0	0	0	0	0	1	0	0	1	BREAST	1	0	0	0	0	0	0	0	Medicare	Governmental	0	1	0	English	0	0	0				2		0		0		1	3	1	1	45
1	Female	1	79	1	White	Non-Hispanic	Non-Hispanic White	1	0	0	0	0	0	1	0	0	1	HEMATOLOGIC MALIGNANCY	0	1	0	0	0	0	0	0	Medicare	Governmental	0	1	0	English	0	0	0				2		0		0		0		0		14
1	Female	1	79	1	White	Non-Hispanic	Non-Hispanic White	1	0	0	0	0	0	1	0	0	1	BREAST	1	0	0	0	0	0	0	0	Medicare	Governmental	0	1	0	English	0	0	0				2		0		0		0		0		60
1	Female	1	79	1	Asian	Hispanic	Hispanic, any race	4	1	1	1	1	0	0	0	0	1	GENITAL SYSTEM, FEMALE	0	0	0	1	0	0	0	0	Medicare	Governmental	0	1	0	English	0	0	1	35	0		2		0		0		0		0		95
1	Female	1	79	1	Black	Non-Hispanic	Non-Hispanic Black	2	0	1	1	0	1	0	0	1	2	BREAST	1	0	0	0	0	0	0	0	Medicare	Governmental	0	1	0	English	0	0	0						0		0		0		0
1	Male	0	79	1	White	Non-Hispanic	Non-Hispanic White	1	0	0	0	0	0	1	0	0	2	HEMATOLOGIC MALIGNANCY	0	1	0	0	0	0	0	0	Medicare	Governmental	0	1	0	English	0	0	0				0		0		0		0		0
1	Male	0	79	1	White	Non-Hispanic	Non-Hispanic White	1	0	0	0	0	0	1	0	1	3	GENITAL SYSTEM, MALE	0	0	1	0	0	0	0	0	Medicare	Governmental	0	1	0	English	0	0	0				2		0		0		0		0		120
1	Female	1	79	1	White	Non-Hispanic	Non-Hispanic White	1	0	0	0	0	0	1	0	0	2	OTHER & ILL_DEFINED	0	0	0	0	0	0	1	0	Medicare	Governmental	0	1	0	English	0	0	1	8	0		0		0		0		0		0		30
1	Female	1	79	1	White	Non-Hispanic	Non-Hispanic White	1	0	0	0	0	0	1	0	1	3	BREAST	1	0	0	0	0	0	0	0	Medicare	Governmental	0	1	0	English	0	0	0						0		0		0		0		114
1	Male	0	79	1	White	Non-Hispanic	Non-Hispanic White	1	0	0	0	0	0	1	0	0	1	HEMATOLOGIC MALIGNANCY	0	1	0	0	0	0	0	0	Medicare	Governmental	0	1	0	English	0	0	0				0		0		0		1	1	0		0
1	Male	0	79	1	White	Non-Hispanic	Non-Hispanic White	1	0	0	0	0	0	1	0	0	1	ORAL CAVITY	0	0	0	0	0	0	0	1	Medicare	Governmental	0	1	0	English	0	0	1	47	0		2		0		0		0		0		45
1	Female	1	79	1	White	Non-Hispanic	Non-Hispanic White	1	0	0	0	0	0	1	0	0	1	GENITAL SYSTEM, FEMALE	0	0	0	1	0	0	0	0	Medicare	Governmental	0	1	0	English	0	0	0						0		0		0		0		137
1	Male	0	79	1	White	Non-Hispanic	Non-Hispanic White	1	0	0	0	0	0	1	0	0	3	ENDOCRINE	0	0	0	0	0	0	0	1	Medicare	Governmental	0	1	0	English	0	0	1	36	0		2		0		0		0		0		0
1	Male	0	79	1	White	Non-Hispanic	Non-Hispanic White	1	0	0	0	0	0	1	0	0	1	ORAL CAVITY	0	0	0	0	0	0	0	1	Medicare	Governmental	0	1	0	English	0	2	0				2		0		0		0		0		0
1	Female	1	79	1	White	Non-Hispanic	Non-Hispanic White	1	0	0	0	0	0	1	0	0	1	BREAST	1	0	0	0	0	0	0	0	Medicare	Governmental	0	1	0	English	0	1	0				2		1	1	0		0		0		12
1	Female	1	79	1	White	Non-Hispanic	Non-Hispanic White	1	0	0	0	0	0	1	0	0	1	ORAL CAVITY	0	0	0	0	0	0	0	1	Medicare	Governmental	0	1	0	English	0	0	0				0		0		0		0		0		0
1	Male	0	79	1	White	Non-Hispanic	Non-Hispanic White	1	0	0	0	0	0	1	0	0	3	SKIN	0	0	0	0	0	0	0	1	Medicare	Governmental	0	1	0	English	0	0	1	60	0		2		2		0		0		0
1	Female	1	79	1	White	Non-Hispanic	Non-Hispanic White	1	0	0	0	0	0	1	0	0	1	DIGESTIVE	0	0	0	0	1	0	0	0	Medicare	Governmental	0	1	0	English	0	0	0				2		1	1							1
1	Male	0	79	1	White	Non-Hispanic	Non-Hispanic White	1	0	0	0	0	0	1	0	0	1	SKIN	0	0	0	0	0	0	0	1	Medicare	Governmental	0	1	0	English	0	2	1	112	0		2		0		0		1	3	0		30
1	Female	1	79	1	White	Non-Hispanic	Non-Hispanic White	1	0	0	0	0	0	1	0	0	1	GENITAL SYSTEM, FEMALE	0	0	0	1	0	0	0	0	Medicare	Governmental	0	1	0	English	0	0	0				2		0		0		0		0
1	Male	0	79	1	White	Non-Hispanic	Non-Hispanic White	1	0	0	0	0	0	1	0	1	2	URINARY TRACT	0	0	0	0	0	0	0	1	Medicare	Governmental	0	1	0	English	0	0	0				2		0		0		0		0		0
1	Male	0	79	1	White	Non-Hispanic	Non-Hispanic White	1	0	0	0	0	0	1	0	1	2	GENITAL SYSTEM, MALE	0	0	1	0	0	0	0	0	Medicare	Governmental	0	1	0	English	0	0	0				2		0		0		0		2		120
1	Female	1	79	1	White	Non-Hispanic	Non-Hispanic White	1	0	0	0	0	0	1	0	0	1	BREAST	1	0	0	0	0	0	0	0	Medicare	Governmental	0	1	0	English	0	0	0				2		0		0		0		0
1	Male	0	79	1	White	Non-Hispanic	Non-Hispanic White	1	0	0	0	0	0	1	0	0	2	ORAL CAVITY	0	0	0	0	0	0	0	1	Medicare	Governmental	0	1	0	English	0	0	0				2		0		0		1	3	0		165
1	Male	0	79	1	White	Non-Hispanic	Non-Hispanic White	1	0	0	0	0	0	1	0	0	1	GENITAL SYSTEM, MALE	0	0	1	0	0	0	0	0	Governmental Other	Governmental	0	1	0	English	0	0	1	1	2		2		0		0		1	1	0		3
1	Female	1	79	1	White	Non-Hispanic	Non-Hispanic White	1	0	0	0	0	0	1	0	0	2	NEUROENDOCRINE	0	0	0	0	0	0	0	1	Medicare	Governmental	0	1	0	English	0	0	1	9	0		2		0		0		0		0		60
1	Female	1	79	1	White	Non-Hispanic	Non-Hispanic White	1	0	0	0	0	0	1	0	1	2	BREAST	1	0	0	0	0	0	0	0	Medicare	Governmental	0	1	0	English	0	0	0						0		0		0		0
1	Female	1	79	1	White	Non-Hispanic	Non-Hispanic White	1	0	0	0	0	0	1	0	0	1	BREAST	1	0	0	0	0	0	0	0	Medicare	Governmental	0	1	0	English	0	0	0				2		0		0		1	1	0		14
1	Male	0	79	1	White	Non-Hispanic	Non-Hispanic White	1	0	0	0	0	0	1	0	1	3	URINARY TRACT	0	0	0	0	0	0	0	1	Medicare	Governmental	0	1	0	English	0	0	0				2		0		0		0		0		21
1	Female	1	79	1	White	Non-Hispanic	Non-Hispanic White	1	0	0	0	0	0	1	0	0	1	BREAST	1	0	0	0	0	0	0	0	Medicare	Governmental	0	1	0	English	0	0	0				2		0		0		1	1	0		30
1	Male	0	79	1	White	Non-Hispanic	Non-Hispanic White	1	0	0	0	0	0	1	0	0	1	GENITAL SYSTEM, MALE	0	0	1	0	0	0	0	0	Medicare	Governmental	0	1	0	English	0	0	0				2		0		0		0		0
1	Male	0	79	1	White	Non-Hispanic	Non-Hispanic White	1	0	0	0	0	0	1	0	1	2	SKIN	0	0	0	0	0	0	0	1	Medicare	Governmental	0	1	0	English	0	0	0				2		0		0		1	2	1	1	60
1	Female	1	79	1	White	Non-Hispanic	Non-Hispanic White	1	0	0	0	0	0	1	0	0	1	BREAST	1	0	0	0	0	0	0	0	Medicare	Governmental	0	1	0	English	0	1	1	10	0		2		0		0		1	2	0		2
1	Female	1	79	1	White	Non-Hispanic	Non-Hispanic White	1	0	0	0	0	0	1	0	0	1	BREAST	1	0	0	0	0	0	0	0	Managed Care	Managed Care	1	0	0	English	0	0	0				2		0		0		0		0
1	Female	1	79	1	White	Non-Hispanic	Non-Hispanic White	1	0	0	0	0	0	1	0	1	2	SOFT TISSUE	0	0	0	0	0	0	0	1	Medicare	Governmental	0	1	0	English	0	0	1	35	0		2		0		0		0		0		0
1	Male	0	79	1	White	Non-Hispanic	Non-Hispanic White	1	0	0	0	0	0	1	0	1	2	GENITAL SYSTEM, MALE	0	0	1	0	0	0	0	0	Medicare	Governmental	0	1	0	English	0	0	0				2		0		0		0		0		28
1	Female	1	79	1	White	Non-Hispanic	Non-Hispanic White	1	0	0	0	0	0	1	0	0	1	SOFT TISSUE	0	0	0	0	0	0	0	1	Medicare	Governmental	0	1	0	English	0	0	0						0		0		0		0		114
1	Female	1	79	1	White	Non-Hispanic	Non-Hispanic White	1	0	0	0	0	0	1	0	0	1	DIGESTIVE	0	0	0	0	1	0	0	0	Medicare	Governmental	0	1	0	English	0	0	0				2		0		0		0		0		150
1	Female	1	79	1	White	Non-Hispanic	Non-Hispanic White	1	0	0	0	0	0	1	0	1	5	OTHER & ILL_DEFINED	0	0	0	0	0	0	1	0	Medicare	Governmental	0	1	0	English	0	0	0				0		0		0		0		0		60
1	Female	1	79	1	Other	Hispanic	Hispanic, any race	4	1	1	1	1	0	0	0	0	1	HEMATOLOGIC MALIGNANCY	0	1	0	0	0	0	0	0	Medicare	Governmental	0	1	0	English	0	0	0				2		0		0		0		0
1	Male	0	79	1	White	Non-Hispanic	Non-Hispanic White	1	0	0	0	0	0	1	0	0	1	GENITAL SYSTEM, MALE	0	0	1	0	0	0	0	0	Medicare	Governmental	0	1	0	English	0	0	0				2		0		0		0		0		130
1	Female	1	79	1	White	Non-Hispanic	Non-Hispanic White	1	0	0	0	0	0	1	0	0	1	URINARY TRACT	0	0	0	0	0	0	0	1	Medicare	Governmental	0	1	0	English	0	0	1	21	0		2		0		0		0		0		150
1	Female	1	79	1	White	Non-Hispanic	Non-Hispanic White	1	0	0	0	0	0	1	0	0	3	URINARY TRACT	0	0	0	0	0	0	0	1	Medicare	Governmental	0	1	0	English	0	0	0				2		0		0		0		2
1	Male	0	79	1	White	Non-Hispanic	Non-Hispanic White	1	0	0	0	0	0	1	0	1	2	SKIN	0	0	0	0	0	0	0	1	Medicare	Governmental	0	1	0	English	0	0	0				2		0		0		0		0		137
1	Female	1	79	1	White	Non-Hispanic	Non-Hispanic White	1	0	0	0	0	0	1	0	0	1	BREAST	1	0	0	0	0	0	0	0	Medicare	Governmental	0	1	0	English	0	0	1	95	0		2		0		0		0		0		60
1	Female	1	79	1	White	Non-Hispanic	Non-Hispanic White	1	0	0	0	0	0	1	0	0	1	URINARY TRACT	0	0	0	0	0	0	0	1	Medicare	Governmental	0	1	0	English	0	0	0				0		0		0		0		0
1	Female	1	79	1	White	Non-Hispanic	Non-Hispanic White	1	0	0	0	0	0	1	0	0	1	BREAST	1	0	0	0	0	0	0	0	Medicare	Governmental	0	1	0	English	0	0	0				2		0		0		0		0		120
1	Male	0	79	1	White	Non-Hispanic	Non-Hispanic White	1	0	0	0	0	0	1	0	0	3	SOFT TISSUE	0	0	0	0	0	0	0	1	Medicare	Governmental	0	1	0	English	0	0	0				2		0		0		0		2		100
1	Female	1	79	1	Black	Non-Hispanic	Non-Hispanic Black	2	0	1	1	0	1	0	0	0	2	HEMATOLOGIC MALIGNANCY	0	1	0	0	0	0	0	0	Medicare	Governmental	0	1	0	English	0	0	0				2		0		0		0		0		90
1	Male	0	79	1	White	Non-Hispanic	Non-Hispanic White	1	0	0	0	0	0	1	0	0	1	HEMATOLOGIC MALIGNANCY	0	1	0	0	0	0	0	0	Medicare	Governmental	0	1	0	English	0	0	1	39	0		2		0		0		0		0		65
1	Male	0	79	1	White	Non-Hispanic	Non-Hispanic White	1	0	0	0	0	0	1	0	1	2	GENITAL SYSTEM, MALE	0	0	1	0	0	0	0	0	Medicare	Governmental	0	1	0	English	0	0	0				2		0		0		0		0		65
1	Male	0	79	1	White	Non-Hispanic	Non-Hispanic White	1	0	0	0	0	0	1	0	0	2	HEMATOLOGIC MALIGNANCY	0	1	0	0	0	0	0	0	Managed Care	Managed Care	1	0	0	English	0	2	1	75	0		0		0		0		0		0
1	Male	0	79	1	White	Non-Hispanic	Non-Hispanic White	1	0	0	0	0	0	1	0	0	3	RESPIRATORY	0	0	0	0	0	1	0	0	Medicare	Governmental	0	1	0	English	0	2	1	25	0		2		0		0		0		0		120
1	Female	1	79	1	White	Non-Hispanic	Non-Hispanic White	1	0	0	0	0	0	1	0	0	1	RESPIRATORY	0	0	0	0	0	1	0	0	Medicare	Governmental	0	1	0	English	0	0	0				0		0		0		0		0		141
1	Female	1	79	1	White	Non-Hispanic	Non-Hispanic White	1	0	0	0	0	0	1	0	0	1	BREAST	1	0	0	0	0	0	0	0	Medicare	Governmental	0	1	0	English	0	0	0				2		0		0		0		0
1	Male	0	79	1	White	Non-Hispanic	Non-Hispanic White	1	0	0	0	0	0	1	0	0	1	URINARY TRACT	0	0	0	0	0	0	0	1	Medicare	Governmental	0	1	0	English	0	0	0						0		0		0		0
1	Male	0	79	1	White	Non-Hispanic	Non-Hispanic White	1	0	0	0	0	0	1	0	0	2	URINARY TRACT	0	0	0	0	0	0	0	1	Medicare	Governmental	0	1	0	English	0	0	0				2		0		0		0		0		0
1	Female	1	79	1	White	Non-Hispanic	Non-Hispanic White	1	0	0	0	0	0	1	0	0	1	BREAST	1	0	0	0	0	0	0	0	Medicare	Governmental	0	1	0	English	0	0	0						0		0		0		0		120
1	Female	1	79	1	White	Non-Hispanic	Non-Hispanic White	1	0	0	0	0	0	1	0	0	1	DIGESTIVE	0	0	0	0	1	0	0	0	Medicare	Governmental	0	1	0	English	0	2	0				2		0		0		0		2
1	Male	0	79	1	White	Non-Hispanic	Non-Hispanic White	1	0	0	0	0	0	1	0	0	1	HEMATOLOGIC MALIGNANCY	0	1	0	0	0	0	0	0	Medicare	Governmental	0	1	0	English	0	0	0				2		0		0		1	2	1	1	125
1	Male	0	79	1	Black	Non-Hispanic	Non-Hispanic Black	2	0	1	1	0	1	0	0	0	1	GENITAL SYSTEM, MALE	0	0	1	0	0	0	0	0	Medicare	Governmental	0	1	0	English	0	0	1	16	0				1	2	0		0		0		12
1	Male	0	79	1	Asian	Non-Hispanic	Non-Hispanic, all other races	3	0	1	1	0	0	0	1	1	2	GENITAL SYSTEM, MALE	0	0	1	0	0	0	0	0	Medicare	Governmental	0	1	0	English	0	0	0				2		0		0		0		0		133
1	Male	0	79	1	White	Non-Hispanic	Non-Hispanic White	1	0	0	0	0	0	1	0	1	2	ENDOCRINE	0	0	0	0	0	0	0	1	Medicare	Governmental	0	1	0	English	0	0	0				2		0		0		0		0		155
1	Male	0	79	1	White	Non-Hispanic	Non-Hispanic White	1	0	0	0	0	0	1	0	1	2	GENITAL SYSTEM, MALE	0	0	1	0	0	0	0	0	Medicare	Governmental	0	1	0	English	0	1	1	94	0		2		0		0		1	3	0		14
1	Male	0	79	1	White	Non-Hispanic	Non-Hispanic White	1	0	0	0	0	0	1	0	0	1	GENITAL SYSTEM, MALE	0	0	1	0	0	0	0	0	Medicare	Governmental	0	1	0	English	0	0	0				2		0		0		0		0		14
1	Female	1	79	1	White	Non-Hispanic	Non-Hispanic White	1	0	0	0	0	0	1	0	0	1	HEMATOLOGIC MALIGNANCY	0	1	0	0	0	0	0	0	Managed Care	Managed Care	1	0	0	English	0	0	0				2		0		0		0		0		14
1	Female	1	79	1	White	Non-Hispanic	Non-Hispanic White	1	0	0	0	0	0	1	0	0	1	URINARY TRACT	0	0	0	0	0	0	0	1	Medicare	Governmental	0	1	0	English	0	0	0				2		0		0		0		0
1	Male	0	79	1	White	Non-Hispanic	Non-Hispanic White	1	0	0	0	0	0	1	0	0	1	RESPIRATORY	0	0	0	0	0	1	0	0	Medicare	Governmental	0	1	0	English	0	0	0				2		0		0		0		0		30
1	Male	0	79	1	White	Non-Hispanic	Non-Hispanic White	1	0	0	0	0	0	1	0	0	1	URINARY TRACT	0	0	0	0	0	0	0	1	Medicare	Governmental	0	1	0	English	0	0	0				2		0		0		0		0		5
1	Female	1	79	1	White	Non-Hispanic	Non-Hispanic White	1	0	0	0	0	0	1	0	0	1	GENITAL SYSTEM, FEMALE	0	0	0	1	0	0	0	0	Medicare	Governmental	0	1	0	English	0	0	0				2		0		0		1	2	0
1	Female	1	79	1	White	Non-Hispanic	Non-Hispanic White	1	0	0	0	0	0	1	0	0	1	BREAST	1	0	0	0	0	0	0	0	Medicare	Governmental	0	1	0	English	0	0	0						0				1	1	0
1	Female	1	79	1	White	Non-Hispanic	Non-Hispanic White	1	0	0	0	0	0	1	0	0	2	GENITAL SYSTEM, FEMALE	0	0	0	1	0	0	0	0	Medicare	Governmental	0	1	0	English	0	0	0				2		0		0		0		0		0
1	Female	1	79	1	White	Non-Hispanic	Non-Hispanic White	1	0	0	0	0	0	1	0	0	1	URINARY TRACT	0	0	0	0	0	0	0	1	Medicare	Governmental	0	1	0	English	0	0	0				2		0		0		1	1	0
1	Female	1	79	1	White	Non-Hispanic	Non-Hispanic White	1	0	0	0	0	0	1	0	0	1	HEMATOLOGIC MALIGNANCY	0	1	0	0	0	0	0	0	Medicare	Governmental	0	1	0	English	0	0	1	90	0		2		0		0		1	2	0		14
1	Male	0	79	1	White	Non-Hispanic	Non-Hispanic White	1	0	0	0	0	0	1	0	0	1	HEMATOLOGIC MALIGNANCY	0	1	0	0	0	0	0	0	Medicare	Governmental	0	1	0	English	0	0	0						0		0		0		0		10
1	Male	0	79	1	White	Non-Hispanic	Non-Hispanic White	1	0	0	0	0	0	1	0	0	1	SKIN	0	0	0	0	0	0	0	1	Medicare	Governmental	0	1	0	English	0	0	1	60	0		2		0		0		0		0		130
1	Female	1	79	1	White	Non-Hispanic	Non-Hispanic White	1	0	0	0	0	0	1	0	0	1	BREAST	1	0	0	0	0	0	0	0	Medicare	Governmental	0	1	0	English	0	0	0				2		0		0		0		0		150
1	Female	1	79	1	White	Non-Hispanic	Non-Hispanic White	1	0	0	0	0	0	1	0	0	1	BREAST	1	0	0	0	0	0	0	0	Medicare	Governmental	0	1	0	English	0	0	0				0		0		0		0		0		118
1	Male	0	79	1	White	Non-Hispanic	Non-Hispanic White	1	0	0	0	0	0	1	0	1	3	OTHER & ILL_DEFINED	0	0	0	0	0	0	1	0	Medicare	Governmental	0	1	0	English	0	0	0				2		0		0		0		0
1	Female	1	79	1	White	Non-Hispanic	Non-Hispanic White	1	0	0	0	0	0	1	0	0	1	BREAST	1	0	0	0	0	0	0	0	Managed Care	Managed Care	1	0	0	English	0	1	0				2		0		0		1	1	0		4
1	Male	0	79	1	White	Non-Hispanic	Non-Hispanic White	1	0	0	0	0	0	1	0	0	1	SOFT TISSUE	0	0	0	0	0	0	0	1	Medicare	Governmental	0	1	0	English	0	1	1	20	0		2		2		0		1	2	0		14
1	Male	0	79	1	White	Non-Hispanic	Non-Hispanic White	1	0	0	0	0	0	1	0	0	1	RESPIRATORY	0	0	0	0	0	1	0	0	Medicare	Governmental	0	1	0	English	0	2	0				2		2		0		0		0		115
1	Male	0	79	1	White	Non-Hispanic	Non-Hispanic White	1	0	0	0	0	0	1	0	0	1	GENITAL SYSTEM, MALE	0	0	1	0	0	0	0	0	Medicare	Governmental	0	1	0	English	0	0	1	10	0		2		0		0		0		0		100
1	Male	0	79	1	White	Non-Hispanic	Non-Hispanic White	1	0	0	0	0	0	1	0	1	2	GENITAL SYSTEM, MALE	0	0	1	0	0	0	0	0	Medicare	Governmental	0	1	0	English	0	0	0				2		0		0		0		0		14
1	Male	0	79	1	White	Non-Hispanic	Non-Hispanic White	1	0	0	0	0	0	1	0	0	1	HEMATOLOGIC MALIGNANCY	0	1	0	0	0	0	0	0	Medicare	Governmental	0	1	0	English	0	1	0				2		1	1	0		1	1	0		15
1	Male	0	79	1	White	Non-Hispanic	Non-Hispanic White	1	0	0	0	0	0	1	0	0	1	HEMATOLOGIC MALIGNANCY	0	1	0	0	0	0	0	0	Medicare	Governmental	0	1	0	English	0	0	0				0		0		0		0		0		90
1	Male	0	79	1	White	Non-Hispanic	Non-Hispanic White	1	0	0	0	0	0	1	0	0	2	SKIN	0	0	0	0	0	0	0	1	Managed Care	Managed Care	1	0	0	English	0	0	0				2		2		0		0		0		120
1	Male	0	79	1	White	Non-Hispanic	Non-Hispanic White	1	0	0	0	0	0	1	0	0	2	DIGESTIVE	0	0	0	0	1	0	0	0	Medicare	Governmental	0	1	0	English	0	0	1	30	0		2		0		0		0		0		105
1	Male	0	79	1	White	Non-Hispanic	Non-Hispanic White	1	0	0	0	0	0	1	0	0	1	GENITAL SYSTEM, MALE	0	0	1	0	0	0	0	0	Medicare	Governmental	0	1	0	English	0	0	0				2		0		0		0		0		0
1	Female	1	79	1	White	Non-Hispanic	Non-Hispanic White	1	0	0	0	0	0	1	0	0	3	DIGESTIVE	0	0	0	0	1	0	0	0	Medicare	Governmental	0	1	0	English	0	0	0				2		0		0		1	4	0		112
1	Male	0	79	1	White	Non-Hispanic	Non-Hispanic White	1	0	0	0	0	0	1	0	1	2	GENITAL SYSTEM, MALE	0	0	1	0	0	0	0	0	Medicare	Governmental	0	1	0	English	0	0	0				2		0		0		1	9	0		120
1	Female	1	79	1	White	Non-Hispanic	Non-Hispanic White	1	0	0	0	0	0	1	0	0	1	GENITAL SYSTEM, FEMALE	0	0	0	1	0	0	0	0	Medicare	Governmental	0	1	0	English	0	0	0				2		0		0		0		0		0
1	Male	0	79	1	White	Non-Hispanic	Non-Hispanic White	1	0	0	0	0	0	1	0	1	2	RESPIRATORY	0	0	0	0	0	1	0	0	Medicare	Governmental	0	1	0	English	0	0	0				2		0		0		1	4	0		105
1	Female	1	79	1	White	Non-Hispanic	Non-Hispanic White	1	0	0	0	0	0	1	0	0	2	URINARY TRACT	0	0	0	0	0	0	0	1	Medicare	Governmental	0	1	0	English	0	0	0				2		0		0		0		0		148
1	Male	0	79	1	White	Non-Hispanic	Non-Hispanic White	1	0	0	0	0	0	1	0	1	2	SOFT TISSUE	0	0	0	0	0	0	0	1	Medicare	Governmental	0	1	0	English	0	0	1	60	0		2		0		0		1	5	0		120
1	Female	1	79	1	White	Non-Hispanic	Non-Hispanic White	1	0	0	0	0	0	1	0	0	2	GENITAL SYSTEM, FEMALE	0	0	0	1	0	0	0	0	Medicare	Governmental	0	1	0	English	0	0	0				2		2		0		0		0		0
1	Male	0	79	1	Other	Non-Hispanic	Non-Hispanic, all other races	3	0	1	1	0	0	0	1	0	1	DIGESTIVE	0	0	0	0	1	0	0	0	Managed Care	Managed Care	1	0	0	English	0	0	0				0		0		0		0		0		0
1	Female	1	79	1	White	Non-Hispanic	Non-Hispanic White	1	0	0	0	0	0	1	0	0	1	HEMATOLOGIC MALIGNANCY	0	1	0	0	0	0	0	0	Medicare	Governmental	0	1	0	English	0	0	0				2		0		0		0		0		90
1	Female	1	79	1	White	Non-Hispanic	Non-Hispanic White	1	0	0	0	0	0	1	0	0	1	BREAST	1	0	0	0	0	0	0	0	Medicare	Governmental	0	1	0	English	0	0	0				2		2		0		0		2		150
1	Female	1	79	1	White	Non-Hispanic	Non-Hispanic White	1	0	0	0	0	0	1	0	0	1	BREAST	1	0	0	0	0	0	0	0	Medicare	Governmental	0	1	0	English	0	1	0				2		0		0		1	1	0		5
1	Male	0	79	1	White	Non-Hispanic	Non-Hispanic White	1	0	0	0	0	0	1	0	0	1	HEMATOLOGIC MALIGNANCY	0	1	0	0	0	0	0	0	Medicare	Governmental	0	1	0	English	0	0	1	60	0		2		0		0		0		0		150
1	Male	0	79	1	White	Non-Hispanic	Non-Hispanic White	1	0	0	0	0	0	1	0	1	2	GENITAL SYSTEM, MALE	0	0	1	0	0	0	0	0	Medicare	Governmental	0	1	0	English	0	0	1	18	0		2		0		0		0		0
1	Female	1	79	1	White	Non-Hispanic	Non-Hispanic White	1	0	0	0	0	0	1	0	0	1	DIGESTIVE	0	0	0	0	1	0	0	0	Medicare	Governmental	0	1	0	English	0	0	0				2		0		0		0		0		120
1	Male	0	79	1	White	Non-Hispanic	Non-Hispanic White	1	0	0	0	0	0	1	0	0	1	SOFT TISSUE	0	0	0	0	0	0	0	1	Medicare	Governmental	0	1	0	English	0	0	1	30	0		2		0		0		0		0		90
1	Female	1	79	1	White	Non-Hispanic	Non-Hispanic White	1	0	0	0	0	0	1	0	0	1	BREAST	1	0	0	0	0	0	0	0	Medicare	Governmental	0	1	0	English	0	2	0				2		0		0		0		0
1	Female	1	79	1	White	Non-Hispanic	Non-Hispanic White	1	0	0	0	0	0	1	0	0	2	URINARY TRACT	0	0	0	0	0	0	0	1	Medicare	Governmental	0	1	0	English	0	0	1	25	0		2		0		0		0		0		80
1	Male	0	79	1	White	Non-Hispanic	Non-Hispanic White	1	0	0	0	0	0	1	0	1	2	RESPIRATORY	0	0	0	0	0	1	0	0	Medicare	Governmental	0	1	0	English	0	0	0				2		2		0		0		2
1	Male	0	79	1	Asian	Non-Hispanic	Non-Hispanic, all other races	3	0	1	1	0	0	0	1	0	1	RESPIRATORY	0	0	0	0	0	1	0	0	Medicare	Governmental	0	1	0	English	0	0	0				0		0		0		0		0		0
1	Male	0	79	1	White	Non-Hispanic	Non-Hispanic White	1	0	0	0	0	0	1	0	0	1	HEMATOLOGIC MALIGNANCY	0	1	0	0	0	0	0	0	Governmental Other	Governmental	0	1	0	English	0	0	0				2		0		0		0		0		3
1	Male	0	79	1	White	Non-Hispanic	Non-Hispanic White	1	0	0	0	0	0	1	0	1	2	SKIN	0	0	0	0	0	0	0	1	Medicare	Governmental	0	1	0	English	0	0	0				2		0		0		0		0		0
1	Male	0	79	1	White	Non-Hispanic	Non-Hispanic White	1	0	0	0	0	0	1	0	0	2	RESPIRATORY	0	0	0	0	0	1	0	0	Medicare	Governmental	0	1	0	English	0	0	0				2		0		0		0		0		14
1	Female	1	79	1	White	Non-Hispanic	Non-Hispanic White	1	0	0	0	0	0	1	0	0	1	RESPIRATORY	0	0	0	0	0	1	0	0	Medicare	Governmental	0	1	0	English	0	0	0				2		0		0		0		0		115
1	Female	1	79	1	White	Non-Hispanic	Non-Hispanic White	1	0	0	0	0	0	1	0	0	1	HEMATOLOGIC MALIGNANCY	0	1	0	0	0	0	0	0	Medicare	Governmental	0	1	0	English	0	0	0				0		0				0		0
1	Male	0	79	1	White	Non-Hispanic	Non-Hispanic White	1	0	0	0	0	0	1	0	0	1	GENITAL SYSTEM, MALE	0	0	1	0	0	0	0	0	Medicare	Governmental	0	1	0	English	0	0	0				0		0		0		0		0
1	Male	0	79	1	White	Non-Hispanic	Non-Hispanic White	1	0	0	0	0	0	1	0	0	1	ORAL CAVITY	0	0	0	0	0	0	0	1	Medicare	Governmental	0	1	0	English	0	0	0				0		0		0		0		0		124
1	Female	1	79	1	White	Non-Hispanic	Non-Hispanic White	1	0	0	0	0	0	1	0	0	1	BREAST	1	0	0	0	0	0	0	0	Medicare	Governmental	0	1	0	English	0	0	0				2		1	1	0		0		0
1	Female	1	79	1	White	Non-Hispanic	Non-Hispanic White	1	0	0	0	0	0	1	0	0	1	GENITAL SYSTEM, FEMALE	0	0	0	1	0	0	0	0	Medicare	Governmental	0	1	0	English	0	2	1	104	0		2		0		0		0		0		120
1	Male	0	79	1	White	Non-Hispanic	Non-Hispanic White	1	0	0	0	0	0	1	0	1	3	SOFT TISSUE	0	0	0	0	0	0	0	1	Medicare	Governmental	0	1	0	English	0	0	1	23	0		2		0		0		1	2	0
1	Female	1	79	1	White	Non-Hispanic	Non-Hispanic White	1	0	0	0	0	0	1	0	1	2	GENITAL SYSTEM, FEMALE	0	0	0	1	0	0	0	0	Medicare	Governmental	0	1	0	English	0	0	1	120	0		2		0		0		0		0		150
1	Female	1	79	1	White	Non-Hispanic	Non-Hispanic White	1	0	0	0	0	0	1	0	0	1	BREAST	1	0	0	0	0	0	0	0	Medicare	Governmental	0	1	0	English	0	0	0				0		0		0		1	1	0		50
1	Female	1	79	1	White	Non-Hispanic	Non-Hispanic White	1	0	0	0	0	0	1	0	0	1	BREAST	1	0	0	0	0	0	0	0	Medicare	Governmental	0	1	0	English	0	0	0				2		0		0		0		0		30
1	Male	0	79	1	White	Non-Hispanic	Non-Hispanic White	1	0	0	0	0	0	1	0	0	1	GENITAL SYSTEM, MALE	0	0	1	0	0	0	0	0	Medicare	Governmental	0	1	0	English	0	0	1	40	0		2		0		0		0		0
1	Male	0	79	1	White	Non-Hispanic	Non-Hispanic White	1	0	0	0	0	0	1	0	0	2	HEMATOLOGIC MALIGNANCY	0	1	0	0	0	0	0	0	Medicare	Governmental	0	1	0	English	0	0	0				2		0		0		0		2		120
1	Female	1	79	1	White	Non-Hispanic	Non-Hispanic White	1	0	0	0	0	0	1	0	1	3	SKIN	0	0	0	0	0	0	0	1	Medicare	Governmental	0	1	0	English	0	0	0				2		0		0		0		0		21
1	Female	1	79	1	White	Non-Hispanic	Non-Hispanic White	1	0	0	0	0	0	1	0	0	1	RESPIRATORY	0	0	0	0	0	1	0	0	Medicare	Governmental	0	1	0	English	0	0	1	65	0		2		0		0		0		0		65
1	Male	0	79	1	White	Non-Hispanic	Non-Hispanic White	1	0	0	0	0	0	1	0	0	2	HEMATOLOGIC MALIGNANCY	0	1	0	0	0	0	0	0	Medicare	Governmental	0	1	0	English	0	2	1	25	0		2		0		0		1	1	0		10
1	Male	0	79	1	White	Non-Hispanic	Non-Hispanic White	1	0	0	0	0	0	1	0	0	1	HEMATOLOGIC MALIGNANCY	0	1	0	0	0	0	0	0	Medicare	Governmental	0	1	0	English	0	0	0				0		0		0		0		0
1	Male	0	79	1	White	Non-Hispanic	Non-Hispanic White	1	0	0	0	0	0	1	0	0	1	URINARY TRACT	0	0	0	0	0	0	0	1	Medicare	Governmental	0	1	0	English	0	0	0				2		1	1	0		1	2	0
1	Male	0	79	1	White	Non-Hispanic	Non-Hispanic White	1	0	0	0	0	0	1	0	0	1	GENITAL SYSTEM, MALE	0	0	1	0	0	0	0	0	Medicare	Governmental	0	1	0	English	0	0	0				2		0		0		1	1	0		0
1	Male	0	79	1	White	Non-Hispanic	Non-Hispanic White	1	0	0	0	0	0	1	0	0	2	HEMATOLOGIC MALIGNANCY	0	1	0	0	0	0	0	0	Medicare	Governmental	0	1	0	English	0	0	0				2		0		0		0		0		28
1	Male	0	79	1	White	Non-Hispanic	Non-Hispanic White	1	0	0	0	0	0	1	0	0	1	GENITAL SYSTEM, MALE	0	0	1	0	0	0	0	0	Medicare	Governmental	0	1	0	English	0	0	0				2		0		0		1	2	0		7
1	Female	1	79	1	White	Non-Hispanic	Non-Hispanic White	1	0	0	0	0	0	1	0	0	1	HEMATOLOGIC MALIGNANCY	0	1	0	0	0	0	0	0	Medicare	Governmental	0	1	0	English	0	0	0						0		0		0		0
1	Male	0	79	1	White	Non-Hispanic	Non-Hispanic White	1	0	0	0	0	0	1	0	0	1	SKIN	0	0	0	0	0	0	0	1	Managed Care	Managed Care	1	0	0	English	0	0	1	7	1	0	0		0		0		0		0
1	Male	0	79	1	White	Non-Hispanic	Non-Hispanic White	1	0	0	0	0	0	1	0	0	1	GENITAL SYSTEM, MALE	0	0	1	0	0	0	0	0	Medicare	Governmental	0	1	0	English	0	0	0				2		0		0		0		0
1	Female	1	79	1	White	Non-Hispanic	Non-Hispanic White	1	0	0	0	0	0	1	0	1	3	SKIN	0	0	0	0	0	0	0	1	Medicare	Governmental	0	1	0	English	0	0	0				2		0		0		0		2		90
1	Female	1	79	1	White	Non-Hispanic	Non-Hispanic White	1	0	0	0	0	0	1	0	0	1	GENITAL SYSTEM, FEMALE	0	0	0	1	0	0	0	0	Medicare	Governmental	0	1	0	English	0	0	0				2		0		0		0		0		35
1	Female	1	79	1	White	Non-Hispanic	Non-Hispanic White	1	0	0	0	0	0	1	0	1	2	BREAST	1	0	0	0	0	0	0	0	Medicare	Governmental	0	1	0	English	0	0	0				0		0		0		0		0
1	Male	0	79	1	Black	Non-Hispanic	Non-Hispanic Black	2	0	1	1	0	1	0	0	0	1	GENITAL SYSTEM, MALE	0	0	1	0	0	0	0	0	Medicare	Governmental	0	1	0	English	0	2	1	1	0		2		2						2
1	Male	0	79	1	White	Non-Hispanic	Non-Hispanic White	1	0	0	0	0	0	1	0	0	1	DIGESTIVE	0	0	0	0	1	0	0	0	Medicare	Governmental	0	1	0	English	0	0	0				2		0		0		0		0		90
1	Female	1	79	1	White	Non-Hispanic	Non-Hispanic White	1	0	0	0	0	0	1	0	0	1	GENITAL SYSTEM, FEMALE	0	0	0	1	0	0	0	0	Managed Care	Managed Care	1	0	0	English	0	0	0				2		0		0		0		0		127
1	Female	1	79	1	White	Non-Hispanic	Non-Hispanic White	1	0	0	0	0	0	1	0	0	1	BREAST	1	0	0	0	0	0	0	0	Medicare	Governmental	0	1	0	English	0	2	0				2		0		0		1	2	0		60
1	Female	1	79	1	White	Non-Hispanic	Non-Hispanic White	1	0	0	0	0	0	1	0	0	1	BREAST	1	0	0	0	0	0	0	0	Medicare	Governmental	0	1	0	English	0	0	0				0		0		0		0		0		120
1	Male	0	79	1	White	Non-Hispanic	Non-Hispanic White	1	0	0	0	0	0	1	0	1	2	DIGESTIVE	0	0	0	0	1	0	0	0	Medicare	Governmental	0	1	0	English	0	0	0				2		0		0		0		0
1	Male	0	79	1	White	Non-Hispanic	Non-Hispanic White	1	0	0	0	0	0	1	0	0	1	DIGESTIVE	0	0	0	0	1	0	0	0	Medicare	Governmental	0	1	0	English	0	0	0				2		0		0		0		0		120
1	Male	0	79	1	White	Non-Hispanic	Non-Hispanic White	1	0	0	0	0	0	1	0	1	2	RESPIRATORY	0	0	0	0	0	1	0	0	Medicare	Governmental	0	1	0	English	0	0	0				0		0		0		0		0		7
1	Male	0	79	1	White	Non-Hispanic	Non-Hispanic White	1	0	0	0	0	0	1	0	1	3	SKIN	0	0	0	0	0	0	0	1	Medicare	Governmental	0	1	0	English	0	0	1	12	0		0		0		0		0		0		5
1	Female	1	79	1	White	Non-Hispanic	Non-Hispanic White	1	0	0	0	0	0	1	0	0	1	HEMATOLOGIC MALIGNANCY	0	1	0	0	0	0	0	0	Medicare	Governmental	0	1	0	English	0	0	0				0		0		0		0		0		60
1	Male	0	79	1	White	Non-Hispanic	Non-Hispanic White	1	0	0	0	0	0	1	0	1	2	Bone and Joint	0	0	0	0	0	0	0	1	Medicare	Governmental	0	1	0	English	0	0	0				2		0		0		0		0		14
1	Male	0	79	1	White	Non-Hispanic	Non-Hispanic White	1	0	0	0	0	0	1	0	0	1	DIGESTIVE	0	0	0	0	1	0	0	0	Medicare	Governmental	0	1	0	English	0	0	0				2		2		0		0		0		12
1	Male	0	79	1	White	Non-Hispanic	Non-Hispanic White	1	0	0	0	0	0	1	0	0	1	HEMATOLOGIC MALIGNANCY	0	1	0	0	0	0	0	0	Medicare	Governmental	0	1	0	English	0	0	0				2		2		0		1	5	0		90
1	Female	1	79	1	White	Non-Hispanic	Non-Hispanic White	1	0	0	0	0	0	1	0	0	1	GENITAL SYSTEM, FEMALE	0	0	0	1	0	0	0	0	Medicare	Governmental	0	1	0	English	0	0	0				2		0		0		0		0		14
1	Male	0	79	1	White	Non-Hispanic	Non-Hispanic White	1	0	0	0	0	0	1	0	1	2	GENITAL SYSTEM, MALE	0	0	1	0	0	0	0	0	Medicare	Governmental	0	1	0	English	0	1	1	14	0		2		1	11
1	Male	0	79	1	White	Non-Hispanic	Non-Hispanic White	1	0	0	0	0	0	1	0	0	1	HEMATOLOGIC MALIGNANCY	0	1	0	0	0	0	0	0	Medicare	Governmental	0	1	0	English	0	0	0				2		0		0		0		0		45
1	Male	0	79	1	White	Non-Hispanic	Non-Hispanic White	1	0	0	0	0	0	1	0	0	1	GENITAL SYSTEM, MALE	0	0	1	0	0	0	0	0	Medicare	Governmental	0	1	0	English	0	1	2				0		0		0		1	4	0		0
1	Male	0	79	1	White	Unknown				0		0	0	0	0	0	1	GENITAL SYSTEM, MALE	0	0	1	0	0	0	0	0	Medicare	Governmental	0	1	0	English	0	0	0				0		0		0		0		0		120
1	Female	1	79	1	White	Non-Hispanic	Non-Hispanic White	1	0	0	0	0	0	1	0	0	1	NEUROENDOCRINE	0	0	0	0	0	0	0	1	Medicare	Governmental	0	1	0	English	0	0	0				2		0		0		0		0
1	Female	1	79	1	White	Non-Hispanic	Non-Hispanic White	1	0	0	0	0	0	1	0	0	1	URINARY TRACT	0	0	0	0	0	0	0	1	Medicare	Governmental	0	1	0	English	0	0	0						1	1	0		1	5	1	2	120
1	Female	1	79	1	White	Non-Hispanic	Non-Hispanic White	1	0	0	0	0	0	1	0	0	1	BREAST	1	0	0	0	0	0	0	0	Medicare	Governmental	0	1	0	English	0	0	0						0		0		1	3	0		98
1	Male	0	79	1	White	Non-Hispanic	Non-Hispanic White	1	0	0	0	0	0	1	0	0	2	GENITAL SYSTEM, MALE	0	0	1	0	0	0	0	0	Medicare	Governmental	0	1	0	English	0	0	0				2		0		0		0		0		21
1	Male	0	79	1	White	Non-Hispanic	Non-Hispanic White	1	0	0	0	0	0	1	0	0	1	URINARY TRACT	0	0	0	0	0	0	0	1	Medicare	Governmental	0	1	0	English	0	0	1	3	0		2		0		0		0		0
1	Female	1	79	1	White	Non-Hispanic	Non-Hispanic White	1	0	0	0	0	0	1	0	1	2	GENITAL SYSTEM, FEMALE	0	0	0	1	0	0	0	0	Medicare	Governmental	0	1	0	English	0	2	1	22	0		2		0		0		0		2		9
1	Female	1	79	1	White	Non-Hispanic	Non-Hispanic White	1	0	0	0	0	0	1	0	0	1	HEMATOLOGIC MALIGNANCY	0	1	0	0	0	0	0	0	Medicare	Governmental	0	1	0	English	0	0	0				0		0		0		1	2	0		120
1	Male	0	79	1	White	Non-Hispanic	Non-Hispanic White	1	0	0	0	0	0	1	0	1	3	ORAL CAVITY	0	0	0	0	0	0	0	1	Medicare	Governmental	0	1	0	English	0	0	0				0		0		0		0		0		120
1	Male	0	79	1	White	Non-Hispanic	Non-Hispanic White	1	0	0	0	0	0	1	0	0	1	DIGESTIVE	0	0	0	0	1	0	0	0	Medicare	Governmental	0	1	0	English	0	0	0				0		0		0		1	1	0		112
1	Male	0	79	1	White	Non-Hispanic	Non-Hispanic White	1	0	0	0	0	0	1	0	0	2	URINARY TRACT	0	0	0	0	0	0	0	1	Medicare	Governmental	0	1	0	English	0	0	0				2		0		0		0		0		130
1	Female	1	79	1	White	Non-Hispanic	Non-Hispanic White	1	0	0	0	0	0	1	0	0	1	RESPIRATORY	0	0	0	0	0	1	0	0	Medicare	Governmental	0	1	0	English	0	0	1	9	0		2		2		0		0		0		14
1	Female	1	79	1	White	Non-Hispanic	Non-Hispanic White	1	0	0	0	0	0	1	0	0	1	NEUROENDOCRINE	0	0	0	0	0	0	0	1	Medicare	Governmental	0	1	0	English	0	0	1		0				0		0		1	1	0		0
1	Male	0	79	1	White	Non-Hispanic	Non-Hispanic White	1	0	0	0	0	0	1	0	0	2	RESPIRATORY	0	0	0	0	0	1	0	0	Medicare	Governmental	0	1	0	English	0	0	0				2		0		0		0		0		120
1	Male	0	79	1	White	Non-Hispanic	Non-Hispanic White	1	0	0	0	0	0	1	0	0	1	DIGESTIVE	0	0	0	0	1	0	0	0	Medicare	Governmental	0	1	0	English	0	0	0				2		0		0		0		0
1	Male	0	79	1	White	Non-Hispanic	Non-Hispanic White	1	0	0	0	0	0	1	0	0	1	DIGESTIVE	0	0	0	0	1	0	0	0	Medicare	Governmental	0	1	0	English	0	0	0				2		0		0		0		0		120
1	Male	0	79	1	White	Non-Hispanic	Non-Hispanic White	1	0	0	0	0	0	1	0	0	1	DIGESTIVE	0	0	0	0	1	0	0	0	Medicare	Governmental	0	1	0	English	0	0	0				2		0		0		0		0
1	Female	1	79	1	White	Non-Hispanic	Non-Hispanic White	1	0	0	0	0	0	1	0	0	1	HEMATOLOGIC MALIGNANCY	0	1	0	0	0	0	0	0	Medicare	Governmental	0	1	0	English	0	0	1	45	0		2		2		0		0		2		21
1	Male	0	79	1	White	Hispanic	Hispanic, any race	4	1	0	1	1	0	0	0	0	1	DIGESTIVE	0	0	0	0	1	0	0	0	Medicare	Governmental	0	1	0	English	0	0	1	42	0		2		0		0		0		0		120
1	Male	0	79	1	White	Non-Hispanic	Non-Hispanic White	1	0	0	0	0	0	1	0	0	1	SOFT TISSUE	0	0	0	0	0	0	0	1	Medicare	Governmental	0	1	0	English	0	0	0						0		0		0		0		35
1	Female	1	79	1	Black	Non-Hispanic	Non-Hispanic Black	2	0	1	1	0	1	0	0	0	1	GENITAL SYSTEM, FEMALE	0	0	0	1	0	0	0	0	Medicare	Governmental	0	1	0	English	0	0	1	4	0		2		0		0		0		0		0
1	Female	1	79	1	White	Refused				0		0	0	0	0	1	2	GENITAL SYSTEM, FEMALE	0	0	0	1	0	0	0	0	Medicare	Governmental	0	1	0	English	0	0	0				2		0		0		0		0		120
1	Female	1	79	1	White	Non-Hispanic	Non-Hispanic White	1	0	0	0	0	0	1	0	0	1	GENITAL SYSTEM, FEMALE	0	0	0	1	0	0	0	0	Medicare	Governmental	0	1	0	English	0	0	0						0		0		0				80
1	Male	0	79	1	White	Non-Hispanic	Non-Hispanic White	1	0	0	0	0	0	1	0	1	3	ORAL CAVITY	0	0	0	0	0	0	0	1	Medicare	Governmental	0	1	0	English	0	0	0				2		0		0		0		0		0
1	Male	0	79	1	White	Non-Hispanic	Non-Hispanic White	1	0	0	0	0	0	1	0	1	2	URINARY TRACT	0	0	0	0	0	0	0	1	Medicare	Governmental	0	1	0	English	0	0	1	30	0				0		0		0		0		60
1	Female	1	79	1	White	Non-Hispanic	Non-Hispanic White	1	0	0	0	0	0	1	0	1	2	OTHER & ILL_DEFINED	0	0	0	0	0	0	1	0	Medicare	Governmental	0	1	0	English	0	0	0				2		0		0		0		0		156
1	Male	0	79	1	White	Non-Hispanic	Non-Hispanic White	1	0	0	0	0	0	1	0	0	1	SKIN	0	0	0	0	0	0	0	1	Medicare	Governmental	0	1	0	English	0	0	0				2		0		0		0		2
1	Male	0	79	1	White	Non-Hispanic	Non-Hispanic White	1	0	0	0	0	0	1	0	0	1	DIGESTIVE	0	0	0	0	1	0	0	0	Medicare	Governmental	0	1	0	English	0	0	0				2		0		0		1	1	1	1	0
1	Male	0	79	1	White	Non-Hispanic	Non-Hispanic White	1	0	0	0	0	0	1	0	0	1	NEUROENDOCRINE	0	0	0	0	0	0	0	1	Medicare	Governmental	0	1	0	English	0	0	0				2		2		0		0		0
1	Male	0	79	1	White	Non-Hispanic	Non-Hispanic White	1	0	0	0	0	0	1	0	0	1	RESPIRATORY	0	0	0	0	0	1	0	0	Medicare	Governmental	0	1	0	English	0	0	0				2		0		0		0		0		60
1	Male	0	79	1	White	Non-Hispanic	Non-Hispanic White	1	0	0	0	0	0	1	0	1	2	GENITAL SYSTEM, MALE	0	0	1	0	0	0	0	0	Medicare	Governmental	0	1	0	English	0	0	0				0		0		0		0		0
1	Male	0	79	1	White	Non-Hispanic	Non-Hispanic White	1	0	0	0	0	0	1	0	0	1	ORAL CAVITY	0	0	0	0	0	0	0	1	Medicare	Governmental	0	1	0	English	0	0	0				2		0		0		0		0
1	Male	0	79	1	White	Non-Hispanic	Non-Hispanic White	1	0	0	0	0	0	1	0	1	3	RESPIRATORY	0	0	0	0	0	1	0	0	Medicare	Governmental	0	1	0	English	0	0	1	6	0		2		0		0		0		0		120
1	Female	1	79	1	White	Non-Hispanic	Non-Hispanic White	1	0	0	0	0	0	1	0	0	1	DIGESTIVE	0	0	0	0	1	0	0	0	Medicare	Governmental	0	1	0	English	0	0	0				2		0		0		0		0
1	Female	1	79	1	White	Non-Hispanic	Non-Hispanic White	1	0	0	0	0	0	1	0	1	2	ENDOCRINE	0	0	0	0	0	0	0	1	Medicare	Governmental	0	1	0	English	0	0	1	9	0		2		0		0		0		0		60
1	Male	0	79	1	White	Non-Hispanic	Non-Hispanic White	1	0	0	0	0	0	1	0	0	1	RESPIRATORY	0	0	0	0	0	1	0	0	Medicare	Governmental	0	1	0	English	0	0	1	40	0		2		0		0		0		0
1	Female	1	79	1	White	Non-Hispanic	Non-Hispanic White	1	0	0	0	0	0	1	0	0	1	RESPIRATORY	0	0	0	0	0	1	0	0	Medicare	Governmental	0	1	0	English	0	0	0				2		0		0		0		2		120
1	Male	0	79	1	White	Non-Hispanic	Non-Hispanic White	1	0	0	0	0	0	1	0	0	1	SKIN	0	0	0	0	0	0	0	1	Medicare	Governmental	0	1	0	English	0	0	1	6	0				0		0		0		2		21
1	Female	1	79	1	White	Non-Hispanic	Non-Hispanic White	1	0	0	0	0	0	1	0	0	1	SKIN	0	0	0	0	0	0	0	1	Managed Care	Managed Care	1	0	0	English	0	0	0				2		0		0		0		0		45
1	Female	1	79	1	White	Non-Hispanic	Non-Hispanic White	1	0	0	0	0	0	1	0	0	1	DIGESTIVE	0	0	0	0	1	0	0	0	Medicare	Governmental	0	1	0	English	0	0	0				2		0		0		0		0		112
1	Male	0	79	1	White	Non-Hispanic	Non-Hispanic White	1	0	0	0	0	0	1	0	1	2	SKIN	0	0	0	0	0	0	0	1	Medicare	Governmental	0	1	0	English	0	0	0				2		0		0		0		0
1	Male	0	79	1	White	Non-Hispanic	Non-Hispanic White	1	0	0	0	0	0	1	0	0	1	HEMATOLOGIC MALIGNANCY	0	1	0	0	0	0	0	0	Medicare	Governmental	0	1	0	English	0	0	0				2		0		0		0		0		122
1	Male	0	79	1	White	Non-Hispanic	Non-Hispanic White	1	0	0	0	0	0	1	0	0	2	SOFT TISSUE	0	0	0	0	0	0	0	1	Medicare	Governmental	0	1	0	English	0	0	1	24	0		2		0		0		0		0		0
1	Male	0	79	1	White	Non-Hispanic	Non-Hispanic White	1	0	0	0	0	0	1	0	1	2	GENITAL SYSTEM, MALE	0	0	1	0	0	0	0	0	Medicare	Governmental	0	1	0	English	0	0	0				2		0		0		0		0
1	Male	0	79	1	White	Non-Hispanic	Non-Hispanic White	1	0	0	0	0	0	1	0	1	2	SKIN	0	0	0	0	0	0	0	1	Medicare	Governmental	0	1	0	English	0	0	1	60	0		2		0		0		0		0
1	Female	1	79	1	White	Non-Hispanic	Non-Hispanic White	1	0	0	0	0	0	1	0	0	1	DIGESTIVE	0	0	0	0	1	0	0	0	Medicare	Governmental	0	1	0	English	0	0	1	45	0				0		0		0		0
1	Female	1	79	1	White	Non-Hispanic	Non-Hispanic White	1	0	0	0	0	0	1	0	0	1	HEMATOLOGIC MALIGNANCY	0	1	0	0	0	0	0	0	Medicare	Governmental	0	1	0	English	0	0	1	70	0		0		0		0		0		0		74
1	Male	0	79	1	White	Non-Hispanic	Non-Hispanic White	1	0	0	0	0	0	1	0	0	1	DIGESTIVE	0	0	0	0	1	0	0	0	Medicare	Governmental	0	1	0	English	0	0	1	8	0		2		0		0		0		2		10
1	Female	1	79	1	White	Non-Hispanic	Non-Hispanic White	1	0	0	0	0	0	1	0	0	1	BREAST	1	0	0	0	0	0	0	0	Medicare	Governmental	0	1	0	English	0	0	0				2		0		0		0		0		120
1	Female	1	79	1	White	Non-Hispanic	Non-Hispanic White	1	0	0	0	0	0	1	0	0	1	RESPIRATORY	0	0	0	0	0	1	0	0	Medicare	Governmental	0	1	0	English	0	0	0				2		0		0		0		0		28
1	Male	0	79	1	White	Non-Hispanic	Non-Hispanic White	1	0	0	0	0	0	1	0	1	2	GENITAL SYSTEM, MALE	0	0	1	0	0	0	0	0	Medicare	Governmental	0	1	0	English	0	0	0				2		0		0		0		0
1	Male	0	79	1	White	Non-Hispanic	Non-Hispanic White	1	0	0	0	0	0	1	0	0	1	RESPIRATORY	0	0	0	0	0	1	0	0	Medicare	Governmental	0	1	0	English	0	0	1	10	0		2		0		0		0		0
1	Male	0	79	1	White	Non-Hispanic	Non-Hispanic White	1	0	0	0	0	0	1	0	0	1	SKIN	0	0	0	0	0	0	0	1	Medicare	Governmental	0	1	0	English	0	0	0				2		0		0		0		0
1	Female	1	79	1	White	Non-Hispanic	Non-Hispanic White	1	0	0	0	0	0	1	0	0	1	HEMATOLOGIC MALIGNANCY	0	1	0	0	0	0	0	0	Medicare	Governmental	0	1	0	English	0	0	1	12	0		2		0		0		0		0		16
1	Male	0	79	1	White	Non-Hispanic	Non-Hispanic White	1	0	0	0	0	0	1	0	1	3	OTHER & ILL_DEFINED	0	0	0	0	0	0	1	0	Medicare	Governmental	0	1	0	English	0	0	0				2		0		0		1	1	0		0
1	Male	0	79	1	White	Non-Hispanic	Non-Hispanic White	1	0	0	0	0	0	1	0	0	1	GENITAL SYSTEM, MALE	0	0	1	0	0	0	0	0	Medicare	Governmental	0	1	0	English	0	0	0				2		0		0		1		0
1	Male	0	79	1	White	Non-Hispanic	Non-Hispanic White	1	0	0	0	0	0	1	0	0	1	RESPIRATORY	0	0	0	0	0	1	0	0	Medicare	Governmental	0	1	0	English	0	0	1	60	0		2		0		0		0		0		21
1	Female	1	79	1	White	Non-Hispanic	Non-Hispanic White	1	0	0	0	0	0	1	0	0	1	RESPIRATORY	0	0	0	0	0	1	0	0	Medicare	Governmental	0	1	0	English	0	0	0				0		0		0		1	7	0		140
1	Male	0	79	1	White	Non-Hispanic	Non-Hispanic White	1	0	0	0	0	0	1	0	0	1	GENITAL SYSTEM, MALE	0	0	1	0	0	0	0	0	Medicare	Governmental	0	1	0	English	0	0	0				2		0		0		0		0
1	Male	0	79	1	White	Non-Hispanic	Non-Hispanic White	1	0	0	0	0	0	1	0	1	2	RESPIRATORY	0	0	0	0	0	1	0	0	Managed Care	Managed Care	1	0	0	English	0	0	1	5	0		2		0		0		0		0
1	Male	0	79	1	White	Non-Hispanic	Non-Hispanic White	1	0	0	0	0	0	1	0	1	2	GENITAL SYSTEM, MALE	0	0	1	0	0	0	0	0	Medicare	Governmental	0	1	0	English	0	0	1	30	0		2		0		0		0		0		60
1	Male	0	79	1	White	Non-Hispanic	Non-Hispanic White	1	0	0	0	0	0	1	0	0	2	URINARY TRACT	0	0	0	0	0	0	0	1	Medicare	Governmental	0	1	0	English	0	0	1	83	0		2		0		0		0		0		90
1	Male	0	79	1	White	Non-Hispanic	Non-Hispanic White	1	0	0	0	0	0	1	0	0	1	URINARY TRACT	0	0	0	0	0	0	0	1	Medicare	Governmental	0	1	0	English	0	0	1	18	0				0		0		0		0		10
1	Male	0	79	1	White	Non-Hispanic	Non-Hispanic White	1	0	0	0	0	0	1	0	1	2	RESPIRATORY	0	0	0	0	0	1	0	0	Medicare	Governmental	0	1	0	English	0	0	1	18	0		2		0		0		0		0
2	Female	1	79	1	White	Non-Hispanic	Non-Hispanic White	1	0	0	0	0	0	1	0	0	1	NEUROENDOCRINE	0	0	0	0	0	0	0	1	Medicare	Governmental	0	1	0	English	0	2	0				0		0		0		1	4	0		215
2	Male	0	79	1	White	Non-Hispanic	Non-Hispanic White	1	0	0	0	0	0	1	0	0	2	DIGESTIVE	0	0	0	0	1	0	0	0	Medicare	Governmental	0	1	0	English	0	0	0						0		0		0		0		180
2	Female	1	79	1	White	Non-Hispanic	Non-Hispanic White	1	0	0	0	0	0	1	0	0	2	DIGESTIVE	0	0	0	0	1	0	0	0	Medicaid	Other/Unknown	0	0	1	English	0	0	1	104	0				0		0		0		0
2	Female	1	79	1	White	Non-Hispanic	Non-Hispanic White	1	0	0	0	0	0	1	0	0	2	RESPIRATORY	0	0	0	0	0	1	0	0	Managed Care	Managed Care	1	0	0	English	0	0	0						0		0		0		0		140
2	Female	1	79	1	White	Non-Hispanic	Non-Hispanic White	1	0	0	0	0	0	1	0	0	1	ORAL CAVITY	0	0	0	0	0	0	0	1	Medicare	Governmental	0	1	0	English	0	0	0				2		0		0		1	2	0		30
2	Female	1	79	1	White	Non-Hispanic	Non-Hispanic White	1	0	0	0	0	0	1	0	0	1	GENITAL SYSTEM, FEMALE	0	0	0	1	0	0	0	0	Medicare	Governmental	0	1	0	English	0	0	0				2		0		0		0		0		32
2	Male	0	79	1	Native American	Non-Hispanic	Non-Hispanic, all other races	3	0	1	1	0	0	0	1	0	1	GENITAL SYSTEM, MALE	0	0	1	0	0	0	0	0	Medicare	Governmental	0	1	0	English	0	2	1	180	2		0		0		0		1	4	1	1
1	Male	0	78	1	Other	Hispanic	Hispanic, any race	4	1	1	1	1	0	0	0	0	1	ORAL CAVITY	0	0	0	0	0	0	0	1	Medicare	Governmental	0	1	0	English	0	2	1	14	0		2		1	5	0		0		0		120
1	Female	1	78	1	White	Non-Hispanic	Non-Hispanic White	1	0	0	0	0	0	1	0	0	1	BREAST	1	0	0	0	0	0	0	0	Medicare	Governmental	0	1	0	English	0	0	0				2		0		0		0		0
1	Female	1	78	1	White	Non-Hispanic	Non-Hispanic White	1	0	0	0	0	0	1	0	1	2	BREAST	1	0	0	0	0	0	0	0	Medicare	Governmental	0	1	0	English	0	0	0				2		0		0		0		0		84
1	Female	1	78	1	White	Non-Hispanic	Non-Hispanic White	1	0	0	0	0	0	1	0	0	1	BREAST	1	0	0	0	0	0	0	0	Medicare	Governmental	0	1	0	English	0	0	0				2		0		0		0		0		80
1	Female	1	78	1	White	Non-Hispanic	Non-Hispanic White	1	0	0	0	0	0	1	0	0	1	BREAST	1	0	0	0	0	0	0	0	Medicare	Governmental	0	1	0	English	0	0	0				2		0		0		0		0		122
1	Female	1	78	1	White	Non-Hispanic	Non-Hispanic White	1	0	0	0	0	0	1	0	0	1	BREAST	1	0	0	0	0	0	0	0	Medicare	Governmental	0	1	0	English	0	0	0				2		0		0		1	3	1	2	125
1	Female	1	78	1	White	Non-Hispanic	Non-Hispanic White	1	0	0	0	0	0	1	0	0	1	BREAST	1	0	0	0	0	0	0	0	Medicare	Governmental	0	1	0	English	0	0	0				2		0		0		0		0		150
1	Female	1	78	1	White	Non-Hispanic	Non-Hispanic White	1	0	0	0	0	0	1	0	0	5	NEUROENDOCRINE	0	0	0	0	0	0	0	1	Medicare	Governmental	0	1	0	English	0	0	0				2		0		0		0		0		120
1	Female	1	78	1	White	Non-Hispanic	Non-Hispanic White	1	0	0	0	0	0	1	0	1	2	SKIN	0	0	0	0	0	0	0	1	Medicare	Governmental	0	1	0	English	0	0	0				2		0		0		0		0
1	Female	1	78	1	White	Non-Hispanic	Non-Hispanic White	1	0	0	0	0	0	1	0	0	1	BREAST	1	0	0	0	0	0	0	0	Medicare	Governmental	0	1	0	English	0	0	1	5	0		0		0		0		0		0		30
1	Male	0	78	1	White	Hispanic	Hispanic, any race	4	1	0	1	1	0	0	0	0	1	GENITAL SYSTEM, MALE	0	0	1	0	0	0	0	0	Managed Care	Managed Care	1	0	0	English	0	0	1	33	0		2		0		0		0		0		0
1	Male	0	78	1	White	Non-Hispanic	Non-Hispanic White	1	0	0	0	0	0	1	0	0	1	GENITAL SYSTEM, MALE	0	0	1	0	0	0	0	0	Medicare	Governmental	0	1	0	English	0	0	0				2		0		0		0		0		125
1	Female	1	78	1	Black	Non-Hispanic	Non-Hispanic Black	2	0	1	1	0	1	0	0	0	1	BREAST	1	0	0	0	0	0	0	0	Medicare	Governmental	0	1	0	English	0	1	1	20	0		2		1	1	0		0		0		14
1	Male	0	78	1	White	Non-Hispanic	Non-Hispanic White	1	0	0	0	0	0	1	0	1	3	SOFT TISSUE	0	0	0	0	0	0	0	1	Medicare	Governmental	0	1	0	English	0	0	0				0		0		0		0		0		80
1	Female	1	78	1	White	Non-Hispanic	Non-Hispanic White	1	0	0	0	0	0	1	0	0	2	BREAST	1	0	0	0	0	0	0	0	Medicare	Governmental	0	1	0	English	0	0	0				2		0		0		0		0
1	Male	0	78	1	White	Non-Hispanic	Non-Hispanic White	1	0	0	0	0	0	1	0	0	1	URINARY TRACT	0	0	0	0	0	0	0	1	Managed Care	Managed Care	1	0	0	English	0	0	0				2		0		0		0		2
1	Female	1	78	1	White	Non-Hispanic	Non-Hispanic White	1	0	0	0	0	0	1	0	0	1	GENITAL SYSTEM, FEMALE	0	0	0	1	0	0	0	0	Medicare	Governmental	0	1	0	English	0	0	0				2		2		0		0		2		0
1	Female	1	78	1	White	Non-Hispanic	Non-Hispanic White	1	0	0	0	0	0	1	0	0	1	URINARY TRACT	0	0	0	0	0	0	0	1	Medicare	Governmental	0	1	0	English	0	2	0				2		0		0		1	2	0		40
1	Female	1	78	1	White	Non-Hispanic	Non-Hispanic White	1	0	0	0	0	0	1	0	1	2	ENDOCRINE	0	0	0	0	0	0	0	1	Medicare	Governmental	0	1	0	English	0	0	0				2		0		0		0		0
1	Male	0	78	1	White	Non-Hispanic	Non-Hispanic White	1	0	0	0	0	0	1	0	0	1	HEMATOLOGIC MALIGNANCY	0	1	0	0	0	0	0	0	Medicare	Governmental	0	1	0	English	0	0	0				2		0		0		0		0		45
1	Female	1	78	1	White	Non-Hispanic	Non-Hispanic White	1	0	0	0	0	0	1	0	1	2	BREAST	1	0	0	0	0	0	0	0	Medicare	Governmental	0	1	0	English	0	0	0				2		0		0		0		0
1	Male	0	78	1	White	Non-Hispanic	Non-Hispanic White	1	0	0	0	0	0	1	0	0	2	HEMATOLOGIC MALIGNANCY	0	1	0	0	0	0	0	0	Medicare	Governmental	0	1	0	English	0	0	0				2		0		0		0		0
1	Male	0	78	1	Black	Non-Hispanic	Non-Hispanic Black	2	0	1	1	0	1	0	0	0	1	GENITAL SYSTEM, MALE	0	0	1	0	0	0	0	0	Medicare	Governmental	0	1	0	English	0	0	1	10	0		2		0		0		0		0		5
1	Male	0	78	1	Asian	Non-Hispanic	Non-Hispanic, all other races	3	0	1	1	0	0	0	1	1	2	GENITAL SYSTEM, MALE	0	0	1	0	0	0	0	0	Medicare	Governmental	0	1	0	English	0	0	0				2		0		0		0		0		0
1	Female	1	78	1	White	Non-Hispanic	Non-Hispanic White	1	0	0	0	0	0	1	0	0	1	GENITAL SYSTEM, FEMALE	0	0	0	1	0	0	0	0	Medicare	Governmental	0	1	0	English	0	0	0				2		0		0		0		2		150
1	Male	0	78	1	White	Non-Hispanic	Non-Hispanic White	1	0	0	0	0	0	1	0	0	1	HEMATOLOGIC MALIGNANCY	0	1	0	0	0	0	0	0	Medicare	Governmental	0	1	0	English	0	0	0				2		0		0		0		0		125
1	Male	0	78	1	White	Non-Hispanic	Non-Hispanic White	1	0	0	0	0	0	1	0	0	2	GENITAL SYSTEM, MALE	0	0	1	0	0	0	0	0	Medicare	Governmental	0	1	0	English	0	0	0				2		0		0		1	3	0		105
1	Male	0	78	1	White	Non-Hispanic	Non-Hispanic White	1	0	0	0	0	0	1	0	0	1	DIGESTIVE	0	0	0	0	1	0	0	0	Medicare	Governmental	0	1	0	English	0	0	0				2		0		0		0		0
1	Male	0	78	1	White	Non-Hispanic	Non-Hispanic White	1	0	0	0	0	0	1	0	0	1	HEMATOLOGIC MALIGNANCY	0	1	0	0	0	0	0	0	Managed Care	Managed Care	1	0	0	English	0	0	0				2		0		0		0		0		0
1	Male	0	78	1	White	Non-Hispanic	Non-Hispanic White	1	0	0	0	0	0	1	0	0	1	ORAL CAVITY	0	0	0	0	0	0	0	1	Medicare	Governmental	0	1	0	English	0	0	0				2		0		0		0		2
1	Male	0	78	1	White	Non-Hispanic	Non-Hispanic White	1	0	0	0	0	0	1	0	1	3	GENITAL SYSTEM, MALE	0	0	1	0	0	0	0	0	Medicare	Governmental	0	1	0	English	0	0	0				0		0		0		0		0		130
1	Female	1	78	1	Black	Non-Hispanic	Non-Hispanic Black	2	0	1	1	0	1	0	0	0	1	GENITAL SYSTEM, FEMALE	0	0	0	1	0	0	0	0	Medicare	Governmental	0	1	0	English	0	0	1	18	0		2		0		0		0		0		30
1	Female	1	78	1	White	Non-Hispanic	Non-Hispanic White	1	0	0	0	0	0	1	0	0	1	GENITAL SYSTEM, FEMALE	0	0	0	1	0	0	0	0	Medicare	Governmental	0	1	0	English	0	0	0				2		0		0		0		0		133
1	Male	0	78	1	White	Non-Hispanic	Non-Hispanic White	1	0	0	0	0	0	1	0	0	2	ORAL CAVITY	0	0	0	0	0	0	0	1	Medicare	Governmental	0	1	0	English	0	0	0				2		0		0		0		0
1	Female	1	78	1	White	Non-Hispanic	Non-Hispanic White	1	0	0	0	0	0	1	0	0	1	BREAST	1	0	0	0	0	0	0	0	Medicare	Governmental	0	1	0	English	0	0	1	25	0				0		0		0		0
1	Male	0	78	1	White	Non-Hispanic	Non-Hispanic White	1	0	0	0	0	0	1	0	0	1	URINARY TRACT	0	0	0	0	0	0	0	1	Medicare	Governmental	0	1	0	English	0	0	0						0		0		0		0		90
1	Female	1	78	1	White	Non-Hispanic	Non-Hispanic White	1	0	0	0	0	0	1	0	0	1	BREAST	1	0	0	0	0	0	0	0	Medicare	Governmental	0	1	0	English	0	0	0				2		0		0		0		0		14
1	Female	1	78	1	Black	Non-Hispanic	Non-Hispanic Black	2	0	1	1	0	1	0	0	0	1	DIGESTIVE	0	0	0	0	1	0	0	0	Medicare	Governmental	0	1	0	English	0	0	0				2		0		0		1	2	1	1	120
1	Male	0	78	1	White	Non-Hispanic	Non-Hispanic White	1	0	0	0	0	0	1	0	0	1	GENITAL SYSTEM, MALE	0	0	1	0	0	0	0	0	Medicare	Governmental	0	1	0	English	0	0	0				2		0		0		0				14
1	Female	1	78	1	White	Non-Hispanic	Non-Hispanic White	1	0	0	0	0	0	1	0	0	4	URINARY TRACT	0	0	0	0	0	0	0	1	Medicare	Governmental	0	1	0	English	0	0	0						0		0		0		0		0
1	Male	0	78	1	White	Non-Hispanic	Non-Hispanic White	1	0	0	0	0	0	1	0	1	5	URINARY TRACT	0	0	0	0	0	0	0	1	Medicare	Governmental	0	1	0	English	0	0	0				2		0		0		0		0
1	Male	0	78	1	White	Non-Hispanic	Non-Hispanic White	1	0	0	0	0	0	1	0	0	1	DIGESTIVE	0	0	0	0	1	0	0	0	Medicare	Governmental	0	1	0	English	0	2	1	30	0		2		0		0		0		0		0
1	Male	0	78	1	White	Non-Hispanic	Non-Hispanic White	1	0	0	0	0	0	1	0	0	1	GENITAL SYSTEM, MALE	0	0	1	0	0	0	0	0	Medicare	Governmental	0	1	0	English	0	0	1	10	0		2		0		0		0		0		99
1	Male	0	78	1	White	Non-Hispanic	Non-Hispanic White	1	0	0	0	0	0	1	0	0	2	ORAL CAVITY	0	0	0	0	0	0	0	1	Medicare	Governmental	0	1	0	English	0	0	0				2		0		0		1	1	0		95
1	Female	1	78	1	Black	Non-Hispanic	Non-Hispanic Black	2	0	1	1	0	1	0	0	0	2	BREAST	1	0	0	0	0	0	0	0	Medicare	Governmental	0	1	0	English	0	0	0				2		0		0		1	2	2
1	Male	0	78	1	White	Non-Hispanic	Non-Hispanic White	1	0	0	0	0	0	1	0	0	1	HEMATOLOGIC MALIGNANCY	0	1	0	0	0	0	0	0	Medicare	Governmental	0	1	0	English	0	0	0				2		2		0		0		0		120
1	Female	1	78	1	White	Non-Hispanic	Non-Hispanic White	1	0	0	0	0	0	1	0	0	1	HEMATOLOGIC MALIGNANCY	0	1	0	0	0	0	0	0	Medicare	Governmental	0	1	0	English	0	0	0				2		0		0		0		0		0
1	Male	0	78	1	White	Non-Hispanic	Non-Hispanic White	1	0	0	0	0	0	1	0	0	1	GENITAL SYSTEM, MALE	0	0	1	0	0	0	0	0	Medicare	Governmental	0	1	0	English	0	0	0				0		0		0		0		0		0
1	Female	1	78	1	White	Non-Hispanic	Non-Hispanic White	1	0	0	0	0	0	1	0	1	2	GENITAL SYSTEM, FEMALE	0	0	0	1	0	0	0	0	Medicare	Governmental	0	1	0	English	0	0	1	21	0		2		0		0		0		0		60
1	Male	0	78	1	White	Non-Hispanic	Non-Hispanic White	1	0	0	0	0	0	1	0	0	1	HEMATOLOGIC MALIGNANCY	0	1	0	0	0	0	0	0	Medicare	Governmental	0	1	0	English	0	0	1	28	0		2		0		0		0		0		70
1	Female	1	78	1	White	Non-Hispanic	Non-Hispanic White	1	0	0	0	0	0	1	0	0	1	GENITAL SYSTEM, FEMALE	0	0	0	1	0	0	0	0	Medicare	Governmental	0	1	0	English	0	0	0				2		2		0		0		2		60
1	Male	0	78	1	White	Non-Hispanic	Non-Hispanic White	1	0	0	0	0	0	1	0	0	1	GENITAL SYSTEM, MALE	0	0	1	0	0	0	0	0	Medicare	Governmental	0	1	0	English	0	2	1	21	0		2		0		0		1	2	0		0
1	Female	1	78	1	White	Non-Hispanic	Non-Hispanic White	1	0	0	0	0	0	1	0	0	1	DIGESTIVE	0	0	0	0	1	0	0	0	Medicare	Governmental	0	1	0	English	0	0	0				2		0		0		0		0
1	Male	0	78	1	White	Non-Hispanic	Non-Hispanic White	1	0	0	0	0	0	1	0	0	3	RESPIRATORY	0	0	0	0	0	1	0	0	Medicare	Governmental	0	1	0	English	0	0	0				0		0		0		0		0		150
1	Male	0	78	1	White	Non-Hispanic	Non-Hispanic White	1	0	0	0	0	0	1	0	0	1	GENITAL SYSTEM, MALE	0	0	1	0	0	0	0	0	Medicare	Governmental	0	1	0	English	0	0	1	35	0		2		0		0		0		0		30
1	Female	1	78	1	White	Non-Hispanic	Non-Hispanic White	1	0	0	0	0	0	1	0	0	2	GENITAL SYSTEM, FEMALE	0	0	0	1	0	0	0	0	Medicare	Governmental	0	1	0	English	0	0	0				2		0		0		0		0		121
1	Male	0	78	1	White	Non-Hispanic	Non-Hispanic White	1	0	0	0	0	0	1	0	0	1	HEMATOLOGIC MALIGNANCY	0	1	0	0	0	0	0	0	Medicare	Governmental	0	1	0	English	0	0	0				2		0		0		0		0
1	Female	1	78	1	White	Non-Hispanic	Non-Hispanic White	1	0	0	0	0	0	1	0	0	1	BREAST	1	0	0	0	0	0	0	0	Medicare	Governmental	0	1	0	English	0	0	0				2		0		0		0		0		15
1	Female	1	78	1	White	Non-Hispanic	Non-Hispanic White	1	0	0	0	0	0	1	0	0	1	HEMATOLOGIC MALIGNANCY	0	1	0	0	0	0	0	0	Medicare	Governmental	0	1	0	English	0	0	0				2		0		0		0		0		14
1	Female	1	78	1	White	Non-Hispanic	Non-Hispanic White	1	0	0	0	0	0	1	0	0	1	BREAST	1	0	0	0	0	0	0	0	Medicare	Governmental	0	1	0	English	0	1	0				2		0		0		1	2	0
1	Male	0	78	1	White	Non-Hispanic	Non-Hispanic White	1	0	0	0	0	0	1	0	0	1	HEMATOLOGIC MALIGNANCY	0	1	0	0	0	0	0	0	Medicare	Governmental	0	1	0	English	0	0	1	21	0		2		0		0		0		0
1	Female	1	78	1	White	Non-Hispanic	Non-Hispanic White	1	0	0	0	0	0	1	0	0	1	SOFT TISSUE	0	0	0	0	0	0	0	1	Medicare	Governmental	0	1	0	English	0	0	0				2		0		0		1	1	0
1	Male	0	78	1	White	Non-Hispanic	Non-Hispanic White	1	0	0	0	0	0	1	0	0	1	SOFT TISSUE	0	0	0	0	0	0	0	1	Medicare	Governmental	0	1	0	English	0	0	0				2		0		0		0		0		90
1	Male	0	78	1	White	Non-Hispanic	Non-Hispanic White	1	0	0	0	0	0	1	0	0	2	RESPIRATORY	0	0	0	0	0	1	0	0	Medicare	Governmental	0	1	0	English	0	0	1	110	0		2		0		0		0		0		110
1	Female	1	78	1	White	Non-Hispanic	Non-Hispanic White	1	0	0	0	0	0	1	0	0	1	BREAST	1	0	0	0	0	0	0	0	Medicare	Governmental	0	1	0	English	0	0	0				2		2		0		1	3	0
1	Male	0	78	1	White	Non-Hispanic	Non-Hispanic White	1	0	0	0	0	0	1	0	0	3	DIGESTIVE	0	0	0	0	1	0	0	0	Medicare	Governmental	0	1	0	English	0	0	0				2		0		0		0		0		62
1	Male	0	78	1	White	Non-Hispanic	Non-Hispanic White	1	0	0	0	0	0	1	0	0	1	GENITAL SYSTEM, MALE	0	0	1	0	0	0	0	0	Medicare	Governmental	0	1	0	English	0	0	0				2		0		0		0		0		1
1	Female	1	78	1	White	Non-Hispanic	Non-Hispanic White	1	0	0	0	0	0	1	0	0	1	DIGESTIVE	0	0	0	0	1	0	0	0	Medicare	Governmental	0	1	0	English	0	0	0				0		0		0		0		0		130
1	Female	1	78	1	White	Non-Hispanic	Non-Hispanic White	1	0	0	0	0	0	1	0	0	1	HEMATOLOGIC MALIGNANCY	0	1	0	0	0	0	0	0	Medicare	Governmental	0	1	0	English	0	0	0				0		0		0		0		0		20
1	Male	0	78	1	White	Non-Hispanic	Non-Hispanic White	1	0	0	0	0	0	1	0	1	1	SKIN	0	0	0	0	0	0	0	1	Medicare	Governmental	0	1	0	English	0	0	0				0		0		0		0		0
1	Male	0	78	1	White	Non-Hispanic	Non-Hispanic White	1	0	0	0	0	0	1	0	0	1	HEMATOLOGIC MALIGNANCY	0	1	0	0	0	0	0	0	Medicare	Governmental	0	1	0	English	0	2	0				2				0		0		0		0
1	Male	0	78	1	White	Non-Hispanic	Non-Hispanic White	1	0	0	0	0	0	1	0	0	2	HEMATOLOGIC MALIGNANCY	0	1	0	0	0	0	0	0	Medicare	Governmental	0	1	0	English	0	0	0				2		0		0		1	1	0		7
1	Female	1	78	1	White	Non-Hispanic	Non-Hispanic White	1	0	0	0	0	0	1	0	0	1	BREAST	1	0	0	0	0	0	0	0	Medicare	Governmental	0	1	0	English	0	0	0				0		0		0		0		0		120
1	Female	1	78	1	White	Non-Hispanic	Non-Hispanic White	1	0	0	0	0	0	1	0	0	2	RESPIRATORY	0	0	0	0	0	1	0	0	Medicare	Governmental	0	1	0	English	0	0	0				2		0		0		0		0
1	Female	1	78	1	White	Non-Hispanic	Non-Hispanic White	1	0	0	0	0	0	1	0	0	1	RESPIRATORY	0	0	0	0	0	1	0	0	Medicare	Governmental	0	1	0	English	0	0	0				2		0		0		0		0		45
1	Male	0	78	1	Asian	Non-Hispanic	Non-Hispanic, all other races	3	0	1	1	0	0	0	1	0	1	RESPIRATORY	0	0	0	0	0	1	0	0	Medicare	Governmental	0	1	0	English	0	0	0				2		0		0		0		0
1	Female	1	78	1	White	Non-Hispanic	Non-Hispanic White	1	0	0	0	0	0	1	0	1	1	METASTATIC CANCER	0	0	0	0	0	0	1	0	Medicare	Governmental	0	1	0	English	0	0	0				2		0		0		0		0
1	Female	1	78	1	White	Non-Hispanic	Non-Hispanic White	1	0	0	0	0	0	1	0	0	1	HEMATOLOGIC MALIGNANCY	0	1	0	0	0	0	0	0	Medicare	Governmental	0	1	0	English	0	2	0				2		2		0		0		0
1	Female	1	78	1	White	Non-Hispanic	Non-Hispanic White	1	0	0	0	0	0	1	0	0	1	ENDOCRINE	0	0	0	0	0	0	0	1	Medicare	Governmental	0	1	0	English	0	0	0				2		0		0		0		0
1	Male	0	78	1	White	Non-Hispanic	Non-Hispanic White	1	0	0	0	0	0	1	0	0	1	SKIN	0	0	0	0	0	0	0	1	Medicare	Governmental	0	1	0	English	0	0	0				2		0		0		0		0
1	Female	1	78	1	White	Non-Hispanic	Non-Hispanic White	1	0	0	0	0	0	1	0	0	1	BREAST	1	0	0	0	0	0	0	0	Medicare	Governmental	0	1	0	English	0	0	1	15	0		0		0		0		0		0		90
1	Female	1	78	1	White	Non-Hispanic	Non-Hispanic White	1	0	0	0	0	0	1	0	0	2	GENITAL SYSTEM, FEMALE	0	0	0	1	0	0	0	0	Medicare	Governmental	0	1	0	English	0	0	0				2		0		0		1	3	0		30
1	Male	0	78	1	White	Non-Hispanic	Non-Hispanic White	1	0	0	0	0	0	1	0	1	2	GENITAL SYSTEM, MALE	0	0	1	0	0	0	0	0	Medicare	Governmental	0	1	0	English	0	0	0				2		0		0		0		2		14
1	Male	0	78	1	White	Non-Hispanic	Non-Hispanic White	1	0	0	0	0	0	1	0	0	1	GENITAL SYSTEM, MALE	0	0	1	0	0	0	0	0	Managed Care	Managed Care	1	0	0	English	0	0	1	10	0		0		0		0		0		0		60
1	Male	0	78	1	White	Non-Hispanic	Non-Hispanic White	1	0	0	0	0	0	1	0	0	1	SKIN	0	0	0	0	0	0	0	1	Medicare	Governmental	0	1	0	English	0	0	0				2		0		0		0		0
1	Female	1	78	1	White	Non-Hispanic	Non-Hispanic White	1	0	0	0	0	0	1	0	0	1	RESPIRATORY	0	0	0	0	0	1	0	0	Medicare	Governmental	0	1	0	English	0	0	0				2		0		0		1	2	0		30
1	Male	0	78	1	White	Non-Hispanic	Non-Hispanic White	1	0	0	0	0	0	1	0	0	2	NEUROENDOCRINE	0	0	0	0	0	0	0	1	Medicare	Governmental	0	1	0	English	0	0	0				2		0		0		0		0		120
1	Male	0	78	1	White	Non-Hispanic	Non-Hispanic White	1	0	0	0	0	0	1	0	0	1	GENITAL SYSTEM, MALE	0	0	1	0	0	0	0	0	Medicare	Governmental	0	1	0	English	0	2	0				2		0		0		1	2	0		90
1	Male	0	78	1	White	Non-Hispanic	Non-Hispanic White	1	0	0	0	0	0	1	0	0	2	ORAL CAVITY	0	0	0	0	0	0	0	1	Medicare	Governmental	0	1	0	English	0	0	0				2		0		0		0		0		0
1	Female	1	78	1	Black	Non-Hispanic	Non-Hispanic Black	2	0	1	1	0	1	0	0	0	1	HEMATOLOGIC MALIGNANCY	0	1	0	0	0	0	0	0	Medicare	Governmental	0	1	0	English	0	0	0				2		0		0		0		0		90
1	Female	1	78	1	White	Non-Hispanic	Non-Hispanic White	1	0	0	0	0	0	1	0	1	2	SOFT TISSUE	0	0	0	0	0	0	0	1	Medicare	Governmental	0	1	0	English	0	0	0				2		0		0		0		0		0
1	Male	0	78	1	White	Non-Hispanic	Non-Hispanic White	1	0	0	0	0	0	1	0	1	1	METASTATIC CANCER	0	0	0	0	0	0	1	0	Medicare	Governmental	0	1	0	English	0	0	0				2		0		0		0		0
1	Female	1	78	1	White	Non-Hispanic	Non-Hispanic White	1	0	0	0	0	0	1	0	0	2	EYE	0	0	0	0	0	0	0	1	Medicare	Governmental	0	1	0	English	0	0	0				2		0		0		0		0		90
1	Female	1	78	1	White	Non-Hispanic	Non-Hispanic White	1	0	0	0	0	0	1	0	0	1	BREAST	1	0	0	0	0	0	0	0	Medicare	Governmental	0	1	0	English	0	0	0				2		0		0		0		0		125
1	Male	0	78	1	White	Non-Hispanic	Non-Hispanic White	1	0	0	0	0	0	1	0	1	2	OTHER & ILL_DEFINED	0	0	0	0	0	0	1	0	Medicare	Governmental	0	1	0	English	0	0	0				2		0		0		1	8			130
1	Male	0	78	1	White	Non-Hispanic	Non-Hispanic White	1	0	0	0	0	0	1	0	0	1	SKIN	0	0	0	0	0	0	0	1	Medicare	Governmental	0	1	0	English	0	2	1	27	0		2		0		0		0		0		120
1	Female	1	78	1	White	Non-Hispanic	Non-Hispanic White	1	0	0	0	0	0	1	0	0	1	RESPIRATORY	0	0	0	0	0	1	0	0	Medicare	Governmental	0	1	0	English	0	0	0				2		0		0		0		0		21
1	Male	0	78	1	White	Non-Hispanic	Non-Hispanic White	1	0	0	0	0	0	1	0	0	1	GENITAL SYSTEM, MALE	0	0	1	0	0	0	0	0	Medicare	Governmental	0	1	0	English	0	0	0				2		0		0		0		2		5
1	Male	0	78	1	White	Non-Hispanic	Non-Hispanic White	1	0	0	0	0	0	1	0	1	2	URINARY TRACT	0	0	0	0	0	0	0	1	Medicare	Governmental	0	1	0	English	0	0	0				2		0		0		0		0
1	Male	0	78	1	White	Non-Hispanic	Non-Hispanic White	1	0	0	0	0	0	1	0	1	3	RESPIRATORY	0	0	0	0	0	1	0	0	Medicare	Governmental	0	1	0	English	0	0	0				2		0		0		0		0		135
1	Male	0	78	1	White	Non-Hispanic	Non-Hispanic White	1	0	0	0	0	0	1	0	0	1	DIGESTIVE	0	0	0	0	1	0	0	0	Medicare	Governmental	0	1	0	English	0	0	0				0		0		0		0		0		120
1	Male	0	78	1	White	Non-Hispanic	Non-Hispanic White	1	0	0	0	0	0	1	0	0	1	GENITAL SYSTEM, MALE	0	0	1	0	0	0	0	0	Medicare	Governmental	0	1	0	English	0	0	1	52	0		2		0		0		0		0
1	Male	0	78	1	White	Non-Hispanic	Non-Hispanic White	1	0	0	0	0	0	1	0	1	2	SKIN	0	0	0	0	0	0	0	1	Medicare	Governmental	0	1	0	English	0	0	0				2				0		0		0		4
1	Male	0	78	1	White	Non-Hispanic	Non-Hispanic White	1	0	0	0	0	0	1	0	0	2	SOFT TISSUE	0	0	0	0	0	0	0	1	Medicare	Governmental	0	1	0	English	0	2	0				2		0		0		1	1	0
1	Female	1	78	1	White	Non-Hispanic	Non-Hispanic White	1	0	0	0	0	0	1	0	0	1	GENITAL SYSTEM, FEMALE	0	0	0	1	0	0	0	0	Medicare	Governmental	0	1	0	English	0	0	0						0		0		0		0
1	Male	0	78	1	White	Non-Hispanic	Non-Hispanic White	1	0	0	0	0	0	1	0	0	1	DIGESTIVE	0	0	0	0	1	0	0	0	Medicare	Governmental	0	1	0	English	0	0	0				2		0		0		0		0
1	Male	0	78	1	Black	Non-Hispanic	Non-Hispanic Black	2	0	1	1	0	1	0	0	1	3	HEMATOLOGIC MALIGNANCY	0	1	0	0	0	0	0	0	Medicare	Governmental	0	1	0	English	0	0	0				2		0		0		0		0		120
1	Female	1	78	1	White	Non-Hispanic	Non-Hispanic White	1	0	0	0	0	0	1	0	0	1	GENITAL SYSTEM, FEMALE	0	0	0	1	0	0	0	0	Medicare	Governmental	0	1	0	English	0	0	1		0		2		0		0		0		0
1	Female	1	78	1	White	Non-Hispanic	Non-Hispanic White	1	0	0	0	0	0	1	0	0	1	DIGESTIVE	0	0	0	0	1	0	0	0	Medicare	Governmental	0	1	0	English	0	1	1	1	2		2		1	1	0		1	3	0
1	Male	0	78	1	White	Non-Hispanic	Non-Hispanic White	1	0	0	0	0	0	1	0	0	1	URINARY TRACT	0	0	0	0	0	0	0	1	Medicare	Governmental	0	1	0	English	0	0	0				2		0		0		0		2		30
1	Male	0	78	1	White	Non-Hispanic	Non-Hispanic White	1	0	0	0	0	0	1	0	0	2	NEUROENDOCRINE	0	0	0	0	0	0	0	1	Medicare	Governmental	0	1	0	English	0	0	0				2		1	1	0		0		0
1	Female	1	78	1	White	Non-Hispanic	Non-Hispanic White	1	0	0	0	0	0	1	0	0	1	BREAST	1	0	0	0	0	0	0	0	Medicare	Governmental	0	1	0	English	0	0	0				2		0		0		1	1	0
1	Male	0	78	1	White	Non-Hispanic	Non-Hispanic White	1	0	0	0	0	0	1	0	0	1	HEMATOLOGIC MALIGNANCY	0	1	0	0	0	0	0	0	Medicare	Governmental	0	1	0	English	0	0	0				2		0		0		1	3	0		14
1	Female	1	78	1	White	Non-Hispanic	Non-Hispanic White	1	0	0	0	0	0	1	0	0	1	BREAST	1	0	0	0	0	0	0	0	Medicare	Governmental	0	1	0	English	0	0	0				2		0		0		0		0		14
1	Male	0	78	1	White	Non-Hispanic	Non-Hispanic White	1	0	0	0	0	0	1	0	0	1	GENITAL SYSTEM, MALE	0	0	1	0	0	0	0	0	Medicare	Governmental	0	1	0	English	0	0	0				2		0		0		0		0		124
1	Male	0	78	1	White	Non-Hispanic	Non-Hispanic White	1	0	0	0	0	0	1	0	0	1	GENITAL SYSTEM, MALE	0	0	1	0	0	0	0	0	Medicare	Governmental	0	1	0	English	0	0	0				2		0		0		0		0
1	Male	0	78	1	White	Non-Hispanic	Non-Hispanic White	1	0	0	0	0	0	1	0	0	1	SKIN	0	0	0	0	0	0	0	1	Medicare	Governmental	0	1	0	English	0	0	0				2		0		0		0		0		60
1	Male	0	78	1	White	Non-Hispanic	Non-Hispanic White	1	0	0	0	0	0	1	0	0	1	GENITAL SYSTEM, MALE	0	0	1	0	0	0	0	0	Medicare	Governmental	0	1	0	English	0	0	0				2		0		0		1	2	0
1	Male	0	78	1	White	Non-Hispanic	Non-Hispanic White	1	0	0	0	0	0	1	0	0	4	NEUROENDOCRINE	0	0	0	0	0	0	0	1	Medicare	Governmental	0	1	0	English	0	0	0				2		0		0		0		0		135
1	Male	0	78	1	White	Non-Hispanic	Non-Hispanic White	1	0	0	0	0	0	1	0	0	1	HEMATOLOGIC MALIGNANCY	0	1	0	0	0	0	0	0	Managed Care	Managed Care	1	0	0	English	0	0	0				2		0		0		0		0
1	Male	0	78	1	White	Non-Hispanic	Non-Hispanic White	1	0	0	0	0	0	1	0	0	1	DIGESTIVE	0	0	0	0	1	0	0	0	Medicare	Governmental	0	1	0	English	0	0	1	15	0		2		0		0		0		0		135
1	Female	1	78	1	White	Non-Hispanic	Non-Hispanic White	1	0	0	0	0	0	1	0	0	1	BREAST	1	0	0	0	0	0	0	0	Medicare	Governmental	0	1	0	English	0	0	0						0		0		0		0		112
1	Male	0	78	1	White	Hispanic	Hispanic, any race	4	1	0	1	1	0	0	0	1	2	GENITAL SYSTEM, MALE	0	0	1	0	0	0	0	0	Governmental Other	Governmental	0	1	0	English	0	2	0				2		0		0		1	3	1	1	60
1	Male	0	78	1	White	Non-Hispanic	Non-Hispanic White	1	0	0	0	0	0	1	0	0	1	GENITAL SYSTEM, MALE	0	0	1	0	0	0	0	0	Medicare	Governmental	0	1	0	English	0	0	0						0		0		0		0		60
1	Female	1	78	1	White	Non-Hispanic	Non-Hispanic White	1	0	0	0	0	0	1	0	1	2	BREAST	1	0	0	0	0	0	0	0	Medicare	Governmental	0	1	0	English	0	0	0				2		0		0		0		0		14
1	Male	0	78	1	White	Non-Hispanic	Non-Hispanic White	1	0	0	0	0	0	1	0	0	1	GENITAL SYSTEM, MALE	0	0	1	0	0	0	0	0	Medicare	Governmental	0	1	0	English	0	0	0				0		0		0		0		0		130
1	Male	0	78	1	White	Hispanic	Hispanic, any race	4	1	0	1	1	0	0	0	0	1	GENITAL SYSTEM, MALE	0	0	1	0	0	0	0	0	Medicare	Governmental	0	1	0	English	0	0	0				2		0		0		0		0
1	Male	0	78	1	White	Non-Hispanic	Non-Hispanic White	1	0	0	0	0	0	1	0	1	2	RESPIRATORY	0	0	0	0	0	1	0	0	Medicare	Governmental	0	1	0	English	0	0	0				2		0		0		1	1	0		85
1	Male	0	78	1	White	Non-Hispanic	Non-Hispanic White	1	0	0	0	0	0	1	0	0	2	NERVOUS SYSTEM	0	0	0	0	0	0	0	1	Medicare	Governmental	0	1	0	English	0	0	1	30	0		2		0		0		0		0
1	Female	1	78	1	White	Non-Hispanic	Non-Hispanic White	1	0	0	0	0	0	1	0	0	1	BREAST	1	0	0	0	0	0	0	0	Medicare	Governmental	0	1	0	English	0	0	0				2		0		0		1	2	1	1	20
1	Male	0	78	1	White	Non-Hispanic	Non-Hispanic White	1	0	0	0	0	0	1	0	1	2	RESPIRATORY	0	0	0	0	0	1	0	0	Medicare	Governmental	0	1	0	English	0	0	0				2		0		0		0		0		40
1	Male	0	78	1	White	Non-Hispanic	Non-Hispanic White	1	0	0	0	0	0	1	0	0	1	GENITAL SYSTEM, MALE	0	0	1	0	0	0	0	0	Medicare	Governmental	0	1	0	English	0	2	0				2		0		0		0		0
1	Male	0	78	1	White	Non-Hispanic	Non-Hispanic White	1	0	0	0	0	0	1	0	0	1	HEMATOLOGIC MALIGNANCY	0	1	0	0	0	0	0	0	Medicare	Governmental	0	1	0	English	0	0	0				2		0		0		1	2	0
1	Female	1	78	1	White	Non-Hispanic	Non-Hispanic White	1	0	0	0	0	0	1	0	1	2	RESPIRATORY	0	0	0	0	0	1	0	0	Medicare	Governmental	0	1	0	English	0	0	0				0		0		0		0		0		120
1	Male	0	78	1	White	Non-Hispanic	Non-Hispanic White	1	0	0	0	0	0	1	0	0	1	HEMATOLOGIC MALIGNANCY	0	1	0	0	0	0	0	0	Medicare	Governmental	0	1	0	English	0	0	0				2		0		0		0		0
1	Female	1	78	1	White	Non-Hispanic	Non-Hispanic White	1	0	0	0	0	0	1	0	0	2	GENITAL SYSTEM, FEMALE	0	0	0	1	0	0	0	0	Medicare	Governmental	0	1	0	English	0	0	0				0		0		0		0		0
1	Female	1	78	1	White	Non-Hispanic	Non-Hispanic White	1	0	0	0	0	0	1	0	0	1	BREAST	1	0	0	0	0	0	0	0	Medicare	Governmental	0	1	0	English	0	2	0				2		2		0		0		0		14
1	Female	1	78	1	White	Non-Hispanic	Non-Hispanic White	1	0	0	0	0	0	1	0	0	1	RESPIRATORY	0	0	0	0	0	1	0	0	Medicare	Governmental	0	1	0	English	0	2	0				2		0		0		0		2		120
1	Male	0	78	1	White	Non-Hispanic	Non-Hispanic White	1	0	0	0	0	0	1	0	1	3	NEUROENDOCRINE	0	0	0	0	0	0	0	1	Medicare	Governmental	0	1	0	English	0	2	0				2		0		0		0		0		125
1	Male	0	78	1	White	Non-Hispanic	Non-Hispanic White	1	0	0	0	0	0	1	0	0	2	SKIN	0	0	0	0	0	0	0	1	Medicare	Governmental	0	1	0	English	0	0	0				2		0		0		0		0
1	Male	0	78	1	White	Non-Hispanic	Non-Hispanic White	1	0	0	0	0	0	1	0	1	2	SOFT TISSUE	0	0	0	0	0	0	0	1	Medicare	Governmental	0	1	0	English	0	0	0				2		0		0		1	1	1	1	140
1	Female	1	78	1	White	Non-Hispanic	Non-Hispanic White	1	0	0	0	0	0	1	0	1	3	ENDOCRINE	0	0	0	0	0	0	0	1	Medicare	Governmental	0	1	0	English	0	0	0				2		0		0		1	2	0		130
1	Male	0	78	1	White	Non-Hispanic	Non-Hispanic White	1	0	0	0	0	0	1	0	0	1	GENITAL SYSTEM, MALE	0	0	1	0	0	0	0	0	Medicare	Governmental	0	1	0	English	0	0	0				2		0		0		0		0		90
1	Male	0	78	1	White	Non-Hispanic	Non-Hispanic White	1	0	0	0	0	0	1	0	0	2	GENITAL SYSTEM, MALE	0	0	1	0	0	0	0	0	Managed Care	Managed Care	1	0	0	English	0	2	0				2		0		0		0		0		120
1	Male	0	78	1	White	Hispanic	Hispanic, any race	4	1	0	1	1	0	0	0	1	3	URINARY TRACT	0	0	0	0	0	0	0	1	Medicare	Governmental	0	1	0	English	0	0	0				2		0		0		1	1	1	1	26
1	Female	1	78	1	White	Non-Hispanic	Non-Hispanic White	1	0	0	0	0	0	1	0	0	1	SOFT TISSUE	0	0	0	0	0	0	0	1	Medicare	Governmental	0	1	0	English	0	0	1	7	0		2		0		0		0		0		0
1	Female	1	78	1	White	Non-Hispanic	Non-Hispanic White	1	0	0	0	0	0	1	0	0	2	HEMATOLOGIC MALIGNANCY	0	1	0	0	0	0	0	0	Medicare	Governmental	0	1	0	English	0	0	0				0		0		0		0		0		225
1	Male	0	78	1	White	Non-Hispanic	Non-Hispanic White	1	0	0	0	0	0	1	0	1	2	ORAL CAVITY	0	0	0	0	0	0	0	1	Medicare	Governmental	0	1	0	English	0	2	1	9	2		2		2		0				2		42
1	Male	0	78	1	White	Non-Hispanic	Non-Hispanic White	1	0	0	0	0	0	1	0	0	1	HEMATOLOGIC MALIGNANCY	0	1	0	0	0	0	0	0	Governmental Other	Governmental	0	1	0	English	0	2	0						0		0		0		0		180
1	Male	0	78	1	Native Hawaiian or Other Pacific	Refused				1		0	0	0	0	1	4	NEUROENDOCRINE	0	0	0	0	0	0	0	1	Medicare	Governmental	0	1	0	English	0	0	0				0		0		0		0		0
1	Male	0	78	1	Asian	Non-Hispanic	Non-Hispanic, all other races	3	0	1	1	0	0	0	1	0	1	GENITAL SYSTEM, MALE	0	0	1	0	0	0	0	0	Medicare	Governmental	0	1	0	English	0	0	0				2		0		0		0		0		0
1	Male	0	78	1	White	Non-Hispanic	Non-Hispanic White	1	0	0	0	0	0	1	0	0	1	GENITAL SYSTEM, MALE	0	0	1	0	0	0	0	0	Medicare	Governmental	0	1	0	English	0	0	1	65	0		2		0		0		0		0		90
1	Male	0	78	1	White	Non-Hispanic	Non-Hispanic White	1	0	0	0	0	0	1	0	0	1	GENITAL SYSTEM, MALE	0	0	1	0	0	0	0	0	Medicare	Governmental	0	1	0	English	0	0	1	48	0		2		0		0		0		0		6
1	Female	1	78	1	White	Non-Hispanic	Non-Hispanic White	1	0	0	0	0	0	1	0	0	1	DIGESTIVE	0	0	0	0	1	0	0	0	Medicare	Governmental	0	1	0	English	0	0	1	81	0		2		0		0		0		0		0
1	Female	1	78	1	White	Non-Hispanic	Non-Hispanic White	1	0	0	0	0	0	1	0	0	1	BREAST	1	0	0	0	0	0	0	0	Medicare	Governmental	0	1	0	English	0	0	0				2		0		0		0		2
1	Male	0	78	1	White	Non-Hispanic	Non-Hispanic White	1	0	0	0	0	0	1	0	0	1	GENITAL SYSTEM, MALE	0	0	1	0	0	0	0	0	Medicare	Governmental	0	1	0	English	0	0	0				2		0		0		0		0		90
1	Male	0	78	1	White	Non-Hispanic	Non-Hispanic White	1	0	0	0	0	0	1	0	1	3	URINARY TRACT	0	0	0	0	0	0	0	1	Medicare	Governmental	0	1	0	English	0	0	0				2		0		0		0		0		52
1	Male	0	78	1	White	Hispanic	Hispanic, any race	4	1	0	1	1	0	0	0	0	1	RESPIRATORY	0	0	0	0	0	1	0	0	Medicare	Governmental	0	1	0	English	0	0	0				2		1	1	0		0		0		135
1	Male	0	78	1	White	Non-Hispanic	Non-Hispanic White	1	0	0	0	0	0	1	0	0	1	HEMATOLOGIC MALIGNANCY	0	1	0	0	0	0	0	0	Medicare	Governmental	0	1	0	English	0	0	0				2		0		0		0		0		104
1	Male	0	78	1	White	Non-Hispanic	Non-Hispanic White	1	0	0	0	0	0	1	0	0	1	GENITAL SYSTEM, MALE	0	0	1	0	0	0	0	0	Medicare	Governmental	0	1	0	English	0	0	0				2		0		0		0		0		60
1	Female	1	78	1	White	Non-Hispanic	Non-Hispanic White	1	0	0	0	0	0	1	0	0	1	BREAST	1	0	0	0	0	0	0	0	Managed Care	Managed Care	1	0	0	English	0	0	1	60	0		2		0		0		0		0		21
1	Male	0	78	1	White	Non-Hispanic	Non-Hispanic White	1	0	0	0	0	0	1	0	0	1	GENITAL SYSTEM, MALE	0	0	1	0	0	0	0	0	Medicare	Governmental	0	1	0	English	0	0	1	75	0		2		0		0		0		0		14
1	Female	1	78	1	White	Non-Hispanic	Non-Hispanic White	1	0	0	0	0	0	1	0	0	1	HEMATOLOGIC MALIGNANCY	0	1	0	0	0	0	0	0	Medicare	Governmental	0	1	0	English	0	0	1	21	0		2		0		0		0		0		100
1	Male	0	78	1	White	Non-Hispanic	Non-Hispanic White	1	0	0	0	0	0	1	0	0	1	SKIN	0	0	0	0	0	0	0	1	Managed Care	Managed Care	1	0	0	English	0	2	1	180	0		2		0		0		0		0		210
1	Female	1	78	1	White	Non-Hispanic	Non-Hispanic White	1	0	0	0	0	0	1	0	1	2	GENITAL SYSTEM, FEMALE	0	0	0	1	0	0	0	0	Medicare	Governmental	0	1	0	English	0	0	0				2		0		0		0		0		120
1	Male	0	78	1	White	Non-Hispanic	Non-Hispanic White	1	0	0	0	0	0	1	0	0	1	HEMATOLOGIC MALIGNANCY	0	1	0	0	0	0	0	0	Managed Care	Managed Care	1	0	0	English	0	0	1	60	0		2		0		0		0		0		60
1	Male	0	78	1	White	Non-Hispanic	Non-Hispanic White	1	0	0	0	0	0	1	0	0	2	RESPIRATORY	0	0	0	0	0	1	0	0	Managed Care	Managed Care	1	0	0	English	0	0	0				2		0		0		0		0		80
1	Male	0	78	1	White	Non-Hispanic	Non-Hispanic White	1	0	0	0	0	0	1	0	0	1	HEMATOLOGIC MALIGNANCY	0	1	0	0	0	0	0	0	Medicare	Governmental	0	1	0	English	0	0	1	30	0		0		0		0		0		0
1	Male	0	78	1	White	Non-Hispanic	Non-Hispanic White	1	0	0	0	0	0	1	0	0	1	HEMATOLOGIC MALIGNANCY	0	1	0	0	0	0	0	0	Medicare	Governmental	0	1	0	English	0	0	1	55	0		2		0		0		0		0		120
1	Male	0	78	1	White	Non-Hispanic	Non-Hispanic White	1	0	0	0	0	0	1	0	0	1	RESPIRATORY	0	0	0	0	0	1	0	0	Medicare	Governmental	0	1	0	English	0	0	1	7	0		2		0		0		0		2		10
1	Female	1	78	1	White	Non-Hispanic	Non-Hispanic White	1	0	0	0	0	0	1	0	1	2	RESPIRATORY	0	0	0	0	0	1	0	0	Medicare	Governmental	0	1	0	English	0	0	0				2		0		0		0		0		100
1	Female	1	78	1	White	Non-Hispanic	Non-Hispanic White	1	0	0	0	0	0	1	0	1	2	URINARY TRACT	0	0	0	0	0	0	0	1	Medicare	Governmental	0	1	0	English	0	0	0				2		0		0		0		0		21
1	Male	0	78	1	White	Non-Hispanic	Non-Hispanic White	1	0	0	0	0	0	1	0	1	2	GENITAL SYSTEM, MALE	0	0	1	0	0	0	0	0	Medicare	Governmental	0	1	0	English	0	0	0				2		0		0		0		0		120
1	Male	0	78	1	White	Refused				0		0	0	0	0	0	1	RESPIRATORY	0	0	0	0	0	1	0	0	Medicare	Governmental	0	1	0	English	0	1	0				2		0		0		1	2	0		0
1	Male	0	78	1	Black	Non-Hispanic	Non-Hispanic Black	2	0	1	1	0	1	0	0	0	1	GENITAL SYSTEM, MALE	0	0	1	0	0	0	0	0	Governmental Other	Governmental	0	1	0	English	0	1	1	13	0		2		0		0		1	4	1	2	65
1	Male	0	78	1	White	Non-Hispanic	Non-Hispanic White	1	0	0	0	0	0	1	0	0	1	SOFT TISSUE	0	0	0	0	0	0	0	1	Medicare	Governmental	0	1	0	English	0	0	0				2		0		0		0		0		70
1	Male	0	78	1	White	Non-Hispanic	Non-Hispanic White	1	0	0	0	0	0	1	0	0	1	GENITAL SYSTEM, MALE	0	0	1	0	0	0	0	0	Medicare	Governmental	0	1	0	English	0	0	0				0		0		0		0		0
1	Male	0	78	1	White	Non-Hispanic	Non-Hispanic White	1	0	0	0	0	0	1	0	0	1	DIGESTIVE	0	0	0	0	1	0	0	0	Medicare	Governmental	0	1	0	English	0	0	1	21	0				0		0		1	2	0		14
1	Female	1	78	1	White	Non-Hispanic	Non-Hispanic White	1	0	0	0	0	0	1	0	0	1	GENITAL SYSTEM, FEMALE	0	0	0	1	0	0	0	0	Medicare	Governmental	0	1	0	English	0	0	0				2		0		0		0		0		91
1	Male	0	78	1	White	Non-Hispanic	Non-Hispanic White	1	0	0	0	0	0	1	0	0	1	HEMATOLOGIC MALIGNANCY	0	1	0	0	0	0	0	0	Medicare	Governmental	0	1	0	English	0	0	0				2		0		0		0		0		100
1	Female	1	78	1	White	Non-Hispanic	Non-Hispanic White	1	0	0	0	0	0	1	0	0	1	BREAST	1	0	0	0	0	0	0	0	Medicare	Governmental	0	1	0	English	0	0	0				2		0		0		0		0
1	Female	1	78	1	White	Non-Hispanic	Non-Hispanic White	1	0	0	0	0	0	1	0	0	1	HEMATOLOGIC MALIGNANCY	0	1	0	0	0	0	0	0	Medicare	Governmental	0	1	0	English	0	0	1	15	0				0		0		0		0		90
1	Male	0	78	1	White	Non-Hispanic	Non-Hispanic White	1	0	0	0	0	0	1	0	0	1	HEMATOLOGIC MALIGNANCY	0	1	0	0	0	0	0	0	Medicare	Governmental	0	1	0	English	0	0	1	28	0		2		0		0		1	2	1	1	130
1	Female	1	78	1	White	Non-Hispanic	Non-Hispanic White	1	0	0	0	0	0	1	0	1	2	SKIN	0	0	0	0	0	0	0	1	Medicare	Governmental	0	1	0	English	0	0	0				2		0		0		1	2	1	1	45
1	Male	0	78	1	White	Non-Hispanic	Non-Hispanic White	1	0	0	0	0	0	1	0	1	3	OTHER & ILL_DEFINED	0	0	0	0	0	0	1	0	Medicare	Governmental	0	1	0	English	0	0	0				2		0		0		1	1	0		14
1	Male	0	78	1	White	Non-Hispanic	Non-Hispanic White	1	0	0	0	0	0	1	0	0	2	URINARY TRACT	0	0	0	0	0	0	0	1	Medicare	Governmental	0	1	0	English	0	0	1	45	0		0		0		0		0		0		14
1	Female	1	78	1	White	Non-Hispanic	Non-Hispanic White	1	0	0	0	0	0	1	0	0	1	RESPIRATORY	0	0	0	0	0	1	0	0	Medicare	Governmental	0	1	0	English	0	0	0				2		0		0		0		0		30
1	Male	0	78	1	White	Non-Hispanic	Non-Hispanic White	1	0	0	0	0	0	1	0	0	1	HEMATOLOGIC MALIGNANCY	0	1	0	0	0	0	0	0	Medicare	Governmental	0	1	0	English	0	0	0				2		0		0		0		0		120
1	Male	0	78	1	White	Non-Hispanic	Non-Hispanic White	1	0	0	0	0	0	1	0	0	1	DIGESTIVE	0	0	0	0	1	0	0	0	Medicare	Governmental	0	1	0	English	0	0	0				2		0		0		0		0		90
1	Male	0	78	1	White	Non-Hispanic	Non-Hispanic White	1	0	0	0	0	0	1	0	1	1	METASTATIC CANCER	0	0	0	0	0	0	1	0	Managed Care	Managed Care	1	0	0	English	0	0	0				2		0		0		0		0		0
1	Female	1	78	1	White	Non-Hispanic	Non-Hispanic White	1	0	0	0	0	0	1	0	0	1	BREAST	1	0	0	0	0	0	0	0	Medicare	Governmental	0	1	0	English	0	0	0				0		0		0		1	1	0		0
1	Male	0	78	1	White	Non-Hispanic	Non-Hispanic White	1	0	0	0	0	0	1	0	0	1	OTHER & ILL_DEFINED	0	0	0	0	0	0	1	0	Medicare	Governmental	0	1	0	English	0	2	0				2		0		0		1	1	0		114
1	Male	0	78	1	White	Non-Hispanic	Non-Hispanic White	1	0	0	0	0	0	1	0	1	3	GENITAL SYSTEM, MALE	0	0	1	0	0	0	0	0	Medicare	Governmental	0	1	0	English	0	0	1	10	0		0		0		0		0		2		210
1	Male	0	78	1	White	Non-Hispanic	Non-Hispanic White	1	0	0	0	0	0	1	0	1	2	NEUROENDOCRINE	0	0	0	0	0	0	0	1	Medicare	Governmental	0	1	0	English	0	2	0				2		0		0		0		0
1	Male	0	78	1	White	Non-Hispanic	Non-Hispanic White	1	0	0	0	0	0	1	0	0	2	Bone and Joint	0	0	0	0	0	0	0	1	Medicare	Governmental	0	1	0	English	0	0	1	60	0		2		0		0				0		60
1	Female	1	78	1	White	Non-Hispanic	Non-Hispanic White	1	0	0	0	0	0	1	0	0	1	BREAST	1	0	0	0	0	0	0	0	Managed Care	Managed Care	1	0	0	English	0	0	1	60	0		2		0		0		0		0		125
1	Male	0	78	1	White	Non-Hispanic	Non-Hispanic White	1	0	0	0	0	0	1	0	0	1	URINARY TRACT	0	0	0	0	0	0	0	1	Medicare	Governmental	0	1	0	English	0	0	1	100	0		2		0		0		0		0		56
1	Female	1	78	1	White	Non-Hispanic	Non-Hispanic White	1	0	0	0	0	0	1	0	0	2	OTHER & ILL_DEFINED	0	0	0	0	0	0	1	0	Medicare	Governmental	0	1	0	English	0	0	1	1	2		2		0		0		0		0		30
1	Male	0	78	1	White	Non-Hispanic	Non-Hispanic White	1	0	0	0	0	0	1	0	0	1	GENITAL SYSTEM, MALE	0	0	1	0	0	0	0	0	Medicare	Governmental	0	1	0	English	0	1	1	30	0		2		0		0		1	3	0		0
1	Male	0	78	1	White	Non-Hispanic	Non-Hispanic White	1	0	0	0	0	0	1	0	0	1	URINARY TRACT	0	0	0	0	0	0	0	1	Medicare	Governmental	0	1	0	English	0	0	1	14	0		2		0		0		0		0		14
1	Female	1	78	1	White	Non-Hispanic	Non-Hispanic White	1	0	0	0	0	0	1	0	0	1	DIGESTIVE	0	0	0	0	1	0	0	0	Medicare	Governmental	0	1	0	English	0	2	0				2		1	1	0		1	7	1	1	145
1	Male	0	78	1	White	Non-Hispanic	Non-Hispanic White	1	0	0	0	0	0	1	0	0	1	HEMATOLOGIC MALIGNANCY	0	1	0	0	0	0	0	0	Medicare	Governmental	0	1	0	English	0	0	1	60	0		2		0		0		0		0		60
1	Male	0	78	1	White	Non-Hispanic	Non-Hispanic White	1	0	0	0	0	0	1	0	0	1	RESPIRATORY	0	0	0	0	0	1	0	0	Medicare	Governmental	0	1	0	English	0	0	1	30	0		2		0		0		0		0
1	Male	0	78	1	White	Non-Hispanic	Non-Hispanic White	1	0	0	0	0	0	1	0	0	1	DIGESTIVE	0	0	0	0	1	0	0	0	Medicare	Governmental	0	1	0	English	0	0	1	30	0		2		0		0		0		0		14
1	Male	0	78	1	White	Non-Hispanic	Non-Hispanic White	1	0	0	0	0	0	1	0	0	1	HEMATOLOGIC MALIGNANCY	0	1	0	0	0	0	0	0	Medicare	Governmental	0	1	0	English	0	0	1	30	0		2		1	1	0		0		0		14
1	Female	1	78	1	White	Hispanic	Hispanic, any race	4	1	0	1	1	0	0	0	0	1	BREAST	1	0	0	0	0	0	0	0	Managed Care	Managed Care	1	0	0	Spanish	1	0	0				0		0		0		1	2	0		120
1	Female	1	78	1	White	Hispanic	Hispanic, any race	4	1	0	1	1	0	0	0	1	2	BREAST	1	0	0	0	0	0	0	0	Governmental Other	Governmental	0	1	0	Spanish	1	0	0				2		0		0		0		0
1	Female	1	78	1	White	Hispanic	Hispanic, any race	4	1	0	1	1	0	0	0	0	1	DIGESTIVE	0	0	0	0	1	0	0	0	Medicare	Governmental	0	1	0	Spanish	1	0	0				2		0		0		0		0		45
2	Female	1	78	1	White	Non-Hispanic	Non-Hispanic White	1	0	0	0	0	0	1	0	0	1	ENDOCRINE	0	0	0	0	0	0	0	1	Medicare	Governmental	0	1	0	English	0	0	0						0		0		0		0		80
2	Male	0	78	1	White	Hispanic	Hispanic, any race	4	1	0	1	1	0	0	0	0	1	GENITAL SYSTEM, MALE	0	0	1	0	0	0	0	0	Medicare	Governmental	0	1	0	Spanish	1	0	0				2		0		0		0		0
2	Female	1	78	1	White	Non-Hispanic	Non-Hispanic White	1	0	0	0	0	0	1	0	0	1	ORAL CAVITY	0	0	0	0	0	0	0	1	Medicare	Governmental	0	1	0	English	0	0	0				0		0		0		1	1	0		180
2	Male	0	78	1	White	Hispanic	Hispanic, any race	4	1	0	1	1	0	0	0	0	1	GENITAL SYSTEM, MALE	0	0	1	0	0	0	0	0	Individual Plan	Managed Care	1	0	0	English	0	0	1	30	0		0		0		0		0		0		120
2	Male	0	78	1	White	Non-Hispanic	Non-Hispanic White	1	0	0	0	0	0	1	0	0	1	HEMATOLOGIC MALIGNANCY	0	1	0	0	0	0	0	0	Medicare	Governmental	0	1	0	English	0	2	0				0		0		0		1	2	0		150
2	Female	1	78	1	White	Non-Hispanic	Non-Hispanic White	1	0	0	0	0	0	1	0	0	1	HEMATOLOGIC MALIGNANCY	0	1	0	0	0	0	0	0	Medicare	Governmental	0	1	0	English	0		1	12	0		2		0		0		1		0		70
2	Male	0	78	1	White	Hispanic	Hispanic, any race	4	1	0	1	1	0	0	0	0	1	HEMATOLOGIC MALIGNANCY	0	1	0	0	0	0	0	0	Medicare	Governmental	0	1	0	Spanish	1	0	1	4	0		0		0		0		1	5	0		90
2	Male	0	78	1	White	Non-Hispanic	Non-Hispanic White	1	0	0	0	0	0	1	0	0	1	GENITAL SYSTEM, MALE	0	0	1	0	0	0	0	0	Managed Care	Managed Care	1	0	0	English	0	0	0				2		0		0		0		0		0
1	Female	1	77	1	White	Non-Hispanic	Non-Hispanic White	1	0	0	0	0	0	1	0	0	1	BREAST	1	0	0	0	0	0	0	0	Medicare	Governmental	0	1	0	English	0	0	0				2		0		0		0		0
1	Female	1	77	1	White	Non-Hispanic	Non-Hispanic White	1	0	0	0	0	0	1	0	0	1	BREAST	1	0	0	0	0	0	0	0	Managed Care	Managed Care	1	0	0	English	0	0	0				2		0		0		0		0		85
1	Female	1	77	1	White	Non-Hispanic	Non-Hispanic White	1	0	0	0	0	0	1	0	0	1	BREAST	1	0	0	0	0	0	0	0	Medicare	Governmental	0	1	0	English	0	0	0				2		0		0		0		0
1	Female	1	77	1	White	Non-Hispanic	Non-Hispanic White	1	0	0	0	0	0	1	0	0	1	BREAST	1	0	0	0	0	0	0	0	Medicare	Governmental	0	1	0	English	0	0	0				2		0		0		0		0		101
1	Female	1	77	1	White	Non-Hispanic	Non-Hispanic White	1	0	0	0	0	0	1	0	0	1	BREAST	1	0	0	0	0	0	0	0	Medicare	Governmental	0	1	0	English	0	0	0				2		0		0		0		0		98
1	Female	1	77	1	White	Non-Hispanic	Non-Hispanic White	1	0	0	0	0	0	1	0	0	1	BREAST	1	0	0	0	0	0	0	0	Medicare	Governmental	0	1	0	English	0	0	1	30	0		2		0		0		0		0		120
1	Female	1	77	1	White	Non-Hispanic	Non-Hispanic White	1	0	0	0	0	0	1	0	0	1	BREAST	1	0	0	0	0	0	0	0	Medicare	Governmental	0	1	0	English	0	0	0				2		0		0		0		0		0
1	Male	0	77	1	White	Non-Hispanic	Non-Hispanic White	1	0	0	0	0	0	1	0	0	1	HEMATOLOGIC MALIGNANCY	0	1	0	0	0	0	0	0	Medicare	Governmental	0	1	0	English	0	2	1	30	0		2		0		0		0		0		120
1	Female	1	77	1	White	Non-Hispanic	Non-Hispanic White	1	0	0	0	0	0	1	0	0	1	BREAST	1	0	0	0	0	0	0	0	Medicare	Governmental	0	1	0	English	0	0	0				2		0		0		0		2		100
1	Female	1	77	1	White	Non-Hispanic	Non-Hispanic White	1	0	0	0	0	0	1	0	0	2	ENDOCRINE	0	0	0	0	0	0	0	1	Medicare	Governmental	0	1	0	English	0	0	0				2		0		0		0		0		160
1	Female	1	77	1	White	Non-Hispanic	Non-Hispanic White	1	0	0	0	0	0	1	0	1	2	GENITAL SYSTEM, FEMALE	0	0	0	1	0	0	0	0	Medicare	Governmental	0	1	0	English	0	0	0				2		0		0		0		0		180
1	Male	0	77	1	White	Refused				0		0	0	0	0	0	1	GENITAL SYSTEM, MALE	0	0	1	0	0	0	0	0	Medicare	Governmental	0	1	0	English	0	0	0				2		0		0		0		0		145
1	Female	1	77	1	White	Hispanic	Hispanic, any race	4	1	0	1	1	0	0	0	0	1	BREAST	1	0	0	0	0	0	0	0	Medicare	Governmental	0	1	0	English	0	0	0				2		0		0		0		2		107
1	Male	0	77	1	Refused	Refused						0	0	0	0	1	2	GENITAL SYSTEM, MALE	0	0	1	0	0	0	0	0	Medicare	Governmental	0	1	0	English	0	0	0				2		0		0		0		0
1	Male	0	77	1	White	Non-Hispanic	Non-Hispanic White	1	0	0	0	0	0	1	0	0	2	DIGESTIVE	0	0	0	0	1	0	0	0	Medicare	Governmental	0	1	0	English	0	0	1	35	0		2		0		0		0		2		90
1	Female	1	77	1	White	Non-Hispanic	Non-Hispanic White	1	0	0	0	0	0	1	0	0	1	BREAST	1	0	0	0	0	0	0	0	Medicare	Governmental	0	1	0	English	0	0	0				2		0		0		0		0
1	Female	1	77	1	White	Non-Hispanic	Non-Hispanic White	1	0	0	0	0	0	1	0	0	1	BREAST	1	0	0	0	0	0	0	0	Medicare	Governmental	0	1	0	English	0	0	0				0		1	2	0		0		1	2	120
1	Male	0	77	1	White	Non-Hispanic	Non-Hispanic White	1	0	0	0	0	0	1	0	0	1	GENITAL SYSTEM, MALE	0	0	1	0	0	0	0	0	Medicare	Governmental	0	1	0	English	0	0	1	17	0		2		0		0		0		0		120
1	Female	1	77	1	White	Non-Hispanic	Non-Hispanic White	1	0	0	0	0	0	1	0	0	1	GENITAL SYSTEM, FEMALE	0	0	0	1	0	0	0	0	Medicare	Governmental	0	1	0	English	0	0	1	2	0		2		0		0		0		0		60
1	Female	1	77	1	White	Non-Hispanic	Non-Hispanic White	1	0	0	0	0	0	1	0	1	2	RESPIRATORY	0	0	0	0	0	1	0	0	Medicare	Governmental	0	1	0	English	0	0	0				2		0		0		1	2	0
1	Male	0	77	1	White	Non-Hispanic	Non-Hispanic White	1	0	0	0	0	0	1	0	0	2	RESPIRATORY	0	0	0	0	0	1	0	0	Medicare	Governmental	0	1	0	English	0	0	0				2		0		0		0		2		14
1	Male	0	77	1	White	Non-Hispanic	Non-Hispanic White	1	0	0	0	0	0	1	0	0	3	DIGESTIVE	0	0	0	0	1	0	0	0	Medicare	Governmental	0	1	0	English	0	0	1	1	0		2		0		0		1	2	1	1	72
1	Female	1	77	1	White	Non-Hispanic	Non-Hispanic White	1	0	0	0	0	0	1	0	0	2	BREAST	1	0	0	0	0	0	0	0	Medicare	Governmental	0	1	0	English	0	0	0				2		0		0		0		0
1	Male	0	77	1	White	Non-Hispanic	Non-Hispanic White	1	0	0	0	0	0	1	0	1	2	RESPIRATORY	0	0	0	0	0	1	0	0	Medicare	Governmental	0	1	0	English	0	0	0				0		0		0		0		0
1	Male	0	77	1	White	Non-Hispanic	Non-Hispanic White	1	0	0	0	0	0	1	0	0	1	HEMATOLOGIC MALIGNANCY	0	1	0	0	0	0	0	0	Medicare	Governmental	0	1	0	English	0	0	1	40	0				0		0		0		0
1	Male	0	77	1	White	Non-Hispanic	Non-Hispanic White	1	0	0	0	0	0	1	0	0	2	HEMATOLOGIC MALIGNANCY	0	1	0	0	0	0	0	0	Medicare	Governmental	0	1	0	English	0	0	1	45	0		2		0		0		0		0		45
1	Female	1	77	1	White	Non-Hispanic	Non-Hispanic White	1	0	0	0	0	0	1	0	0	1	HEMATOLOGIC MALIGNANCY	0	1	0	0	0	0	0	0	Medicare	Governmental	0	1	0	English	0	0	0				2		0		0		0		0		120
1	Female	1	77	1	White	Non-Hispanic	Non-Hispanic White	1	0	0	0	0	0	1	0	1	2	METASTATIC CANCER	0	0	0	0	0	0	1	0	Medicare	Governmental	0	1	0	English	0	0	0				2		0		0		0		0		100
1	Female	1	77	1	White	Non-Hispanic	Non-Hispanic White	1	0	0	0	0	0	1	0	1	2	BREAST	1	0	0	0	0	0	0	0	Medicare	Governmental	0	1	0	English	0	0	0				2		0		0		0		0		140
1	Male	0	77	1	White	Non-Hispanic	Non-Hispanic White	1	0	0	0	0	0	1	0	0	2	ORAL CAVITY	0	0	0	0	0	0	0	1	Medicare	Governmental	0	1	0	English	0	0	1	48	0		2		0		0		0		0
1	Female	1	77	1	White	Non-Hispanic	Non-Hispanic White	1	0	0	0	0	0	1	0	0	1	HEMATOLOGIC MALIGNANCY	0	1	0	0	0	0	0	0	Medicare	Governmental	0	1	0	English	0	0	0				2		0		0		1	1	0		21
1	Male	0	77	1	White	Non-Hispanic	Non-Hispanic White	1	0	0	0	0	0	1	0	0	1	HEMATOLOGIC MALIGNANCY	0	1	0	0	0	0	0	0	Medicare	Governmental	0	1	0	English	0	0	1	14	0		2		0		0		1	5	0
1	Male	0	77	1	White	Non-Hispanic	Non-Hispanic White	1	0	0	0	0	0	1	0	1	2	GENITAL SYSTEM, MALE	0	0	1	0	0	0	0	0	Medicare	Governmental	0	1	0	English	0	0	0				0		0		0		0		0		21
1	Male	0	77	1	White	Non-Hispanic	Non-Hispanic White	1	0	0	0	0	0	1	0	1	2	URINARY TRACT	0	0	0	0	0	0	0	1	Medicare	Governmental	0	1	0	English	0	0	0				2		0		0		0		0
1	Female	1	77	1	White	Non-Hispanic	Non-Hispanic White	1	0	0	0	0	0	1	0	0	3	RESPIRATORY	0	0	0	0	0	1	0	0	Medicare	Governmental	0	1	0	English	0	0	1	30	0		2		0		0		0		0		170
1	Female	1	77	1	White	Non-Hispanic	Non-Hispanic White	1	0	0	0	0	0	1	0	0	1	HEMATOLOGIC MALIGNANCY	0	1	0	0	0	0	0	0	Medicare	Governmental	0	1	0	English	0	0	1	7	0		2		0		0		0		0
1	Female	1	77	1	White	Non-Hispanic	Non-Hispanic White	1	0	0	0	0	0	1	0	0	1	BREAST	1	0	0	0	0	0	0	0	Medicare	Governmental	0	1	0	English	0	0	0				2		0		0		1	1	0
1	Female	1	77	1	White	Non-Hispanic	Non-Hispanic White	1	0	0	0	0	0	1	0	0	1	GENITAL SYSTEM, FEMALE	0	0	0	1	0	0	0	0	Medicare	Governmental	0	1	0	English	0	0	0				2		0		0		0		0		30
1	Female	1	77	1	White	Non-Hispanic	Non-Hispanic White	1	0	0	0	0	0	1	0	0	1	RESPIRATORY	0	0	0	0	0	1	0	0	Medicare	Governmental	0	1	0	English	0	2	1	3	0		2		0		0		0		2		6
1	Male	0	77	1	White	Non-Hispanic	Non-Hispanic White	1	0	0	0	0	0	1	0	0	1	HEMATOLOGIC MALIGNANCY	0	1	0	0	0	0	0	0	Medicare	Governmental	0	1	0	English	0	0	0				2		0		0		1	1	0
1	Male	0	77	1	White	Non-Hispanic	Non-Hispanic White	1	0	0	0	0	0	1	0	0	1	GENITAL SYSTEM, MALE	0	0	1	0	0	0	0	0	Medicare	Governmental	0	1	0	English	0	0	0				2		0		0		0		0		120
1	Male	0	77	1	White	Non-Hispanic	Non-Hispanic White	1	0	0	0	0	0	1	0	0	1	GENITAL SYSTEM, MALE	0	0	1	0	0	0	0	0	Medicare	Governmental	0	1	0	English	0	0	0						0		0		0		0
1	Male	0	77	1	White	Non-Hispanic	Non-Hispanic White	1	0	0	0	0	0	1	0	0	1	DIGESTIVE	0	0	0	0	1	0	0	0	Medicare	Governmental	0	1	0	English	0	0	0				2		0		0		0		2		60
1	Female	1	77	1	White	Non-Hispanic	Non-Hispanic White	1	0	0	0	0	0	1	0	0	2	BREAST	1	0	0	0	0	0	0	0	Medicare	Governmental	0	1	0	English	0	0	0				2		0		0		0		0		0
1	Male	0	77	1	White	Non-Hispanic	Non-Hispanic White	1	0	0	0	0	0	1	0	0	1	GENITAL SYSTEM, MALE	0	0	1	0	0	0	0	0	Medicare	Governmental	0	1	0	English	0	0	0				2		0		0		0		2		90
1	Male	0	77	1	Asian	Non-Hispanic	Non-Hispanic, all other races	3	0	1	1	0	0	0	1	1	3	GENITAL SYSTEM, MALE	0	0	1	0	0	0	0	0	Medicare	Governmental	0	1	0	English	0	0	0				2		0		0		0		0
1	Male	0	77	1	White	Non-Hispanic	Non-Hispanic White	1	0	0	0	0	0	1	0	0	1	GENITAL SYSTEM, MALE	0	0	1	0	0	0	0	0	Medicare	Governmental	0	1	0	English	0	0	0				2		0		0		0		0		30
1	Female	1	77	1	White	Non-Hispanic	Non-Hispanic White	1	0	0	0	0	0	1	0	1	3	RESPIRATORY	0	0	0	0	0	1	0	0	Medicare	Governmental	0	1	0	English	0	0	0				2		0		0		1	2	0		30
1	Male	0	77	1	White	Non-Hispanic	Non-Hispanic White	1	0	0	0	0	0	1	0	0	1	GENITAL SYSTEM, MALE	0	0	1	0	0	0	0	0	Medicare	Governmental	0	1	0	English	0	0	1	18	0		2		0		0		1	3	0		0
1	Male	0	77	1	White	Non-Hispanic	Non-Hispanic White	1	0	0	0	0	0	1	0	0	1	HEMATOLOGIC MALIGNANCY	0	1	0	0	0	0	0	0	Medicare	Governmental	0	1	0	English	0	0	0				2		0		0		0		0
1	Male	0	77	1	White	Non-Hispanic	Non-Hispanic White	1	0	0	0	0	0	1	0	1	1	SKIN	0	0	0	0	0	0	0	1	Medicare	Governmental	0	1	0	English	0	0	0				2		0		0		0		0		0
1	Female	1	77	1	Black	Non-Hispanic	Non-Hispanic Black	2	0	1	1	0	1	0	0	0	1	ENDOCRINE	0	0	0	0	0	0	0	1	Medicare	Governmental	0	1	0	English	0	0	1	23	0				0		0		1	3	0		62
1	Male	0	77	1	White	Non-Hispanic	Non-Hispanic White	1	0	0	0	0	0	1	0	0	1	ORAL CAVITY	0	0	0	0	0	0	0	1	Medicare	Governmental	0	1	0	English	0	0	0				0		0		0		0		0		120
1	Male	0	77	1	White	Non-Hispanic	Non-Hispanic White	1	0	0	0	0	0	1	0	0	1	HEMATOLOGIC MALIGNANCY	0	1	0	0	0	0	0	0	Medicare	Governmental	0	1	0	English	0	0	0						0		0		0		0		30
1	Male	0	77	1	White	Non-Hispanic	Non-Hispanic White	1	0	0	0	0	0	1	0	0	1	URINARY TRACT	0	0	0	0	0	0	0	1	Medicare	Governmental	0	1	0	English	0	0	1	30	0		2		0		0		0		0		14
1	Male	0	77	1	White	Non-Hispanic	Non-Hispanic White	1	0	0	0	0	0	1	0	0	1	HEMATOLOGIC MALIGNANCY	0	1	0	0	0	0	0	0	Medicare	Governmental	0	1	0	English	0	0	0				2		0		0		1	1	1	1
1	Male	0	77	1	White	Non-Hispanic	Non-Hispanic White	1	0	0	0	0	0	1	0	0	1	ORAL CAVITY	0	0	0	0	0	0	0	1	Medicare	Governmental	0	1	0	English	0	0	0				2		0		0		0		0		100
1	Female	1	77	1	White	Non-Hispanic	Non-Hispanic White	1	0	0	0	0	0	1	0	1	3	BREAST	1	0	0	0	0	0	0	0	Medicare	Governmental	0	1	0	English	0	0	0				2		0		0		0		0		24
1	Male	0	77	1	White	Non-Hispanic	Non-Hispanic White	1	0	0	0	0	0	1	0	0	2	GENITAL SYSTEM, MALE	0	0	1	0	0	0	0	0	Medicare	Governmental	0	1	0	English	0	1	0				2		2		0		0		0		14
1	Female	1	77	1	White	Non-Hispanic	Non-Hispanic White	1	0	0	0	0	0	1	0	0	1	HEMATOLOGIC MALIGNANCY	0	1	0	0	0	0	0	0	Medicare	Governmental	0	1	0	English	0	1	1	31	0		2		0		0		1	3	0		14
1	Female	1	77	1	White	Non-Hispanic	Non-Hispanic White	1	0	0	0	0	0	1	0	0	1	BREAST	1	0	0	0	0	0	0	0	Medicare	Governmental	0	1	0	English	0	0	0				2		0		0		1	6	0		95
1	Male	0	77	1	White	Non-Hispanic	Non-Hispanic White	1	0	0	0	0	0	1	0	0	1	HEMATOLOGIC MALIGNANCY	0	1	0	0	0	0	0	0	Medicare	Governmental	0	1	0	English	0	0	1	63	0		0		0		0		1	1	0
1	Male	0	77	1	White	Non-Hispanic	Non-Hispanic White	1	0	0	0	0	0	1	0	0	1	SKIN	0	0	0	0	0	0	0	1	Medicare	Governmental	0	1	0	English	0	0	0				2		0		0		0		0
1	Male	0	77	1	White	Non-Hispanic	Non-Hispanic White	1	0	0	0	0	0	1	0	0	2	GENITAL SYSTEM, MALE	0	0	1	0	0	0	0	0	Medicare	Governmental	0	1	0	English	0	0	1	43	0		2		0		0		0		0		8
1	Female	1	77	1	White	Non-Hispanic	Non-Hispanic White	1	0	0	0	0	0	1	0	0	1	BREAST	1	0	0	0	0	0	0	0	Medicare	Governmental	0	1	0	English	0	0	0				2		0		0		0		0
1	Male	0	77	1	White	Non-Hispanic	Non-Hispanic White	1	0	0	0	0	0	1	0	0	1	SOFT TISSUE	0	0	0	0	0	0	0	1	Medicare	Governmental	0	1	0	English	0	0	0				2		0		0		0		0		120
1	Male	0	77	1	White	Non-Hispanic	Non-Hispanic White	1	0	0	0	0	0	1	0	1	4	DIGESTIVE	0	0	0	0	1	0	0	0	Medicare	Governmental	0	1	0	English	0	0	1	75	0		2		0		0		0		0		125
1	Female	1	77	1	White	Non-Hispanic	Non-Hispanic White	1	0	0	0	0	0	1	0	1	2	BREAST	1	0	0	0	0	0	0	0	Medicare	Governmental	0	1	0	English	0	0	0				2		0		0		0		2		10
1	Female	1	77	1	White	Non-Hispanic	Non-Hispanic White	1	0	0	0	0	0	1	0	0	1	SKIN	0	0	0	0	0	0	0	1	Medicare	Governmental	0	1	0	English	0	1	1	6	0		2		0		0		1	2	1	2	14
1	Male	0	77	1	White	Non-Hispanic	Non-Hispanic White	1	0	0	0	0	0	1	0	0	1	HEMATOLOGIC MALIGNANCY	0	1	0	0	0	0	0	0	Medicare	Governmental	0	1	0	English	0	0	0				2		0		0		0		0		94
1	Male	0	77	1	White	Non-Hispanic	Non-Hispanic White	1	0	0	0	0	0	1	0	0	1	GENITAL SYSTEM, MALE	0	0	1	0	0	0	0	0	Medicare	Governmental	0	1	0	English	0	0	0				2		0		0		0		0		60
1	Female	1	77	1	White	Non-Hispanic	Non-Hispanic White	1	0	0	0	0	0	1	0	1	2	SKIN	0	0	0	0	0	0	0	1	Medicare	Governmental	0	1	0	English	0	0	0				2		0		0		0		0
1	Female	1	77	1	White	Non-Hispanic	Non-Hispanic White	1	0	0	0	0	0	1	0	0	2	NEUROENDOCRINE	0	0	0	0	0	0	0	1	Medicare	Governmental	0	1	0	English	0	0	0				2		0		0		0		0
1	Male	0	77	1	White	Non-Hispanic	Non-Hispanic White	1	0	0	0	0	0	1	0	1	2	GENITAL SYSTEM, MALE	0	0	1	0	0	0	0	0	Managed Care	Managed Care	1	0	0	English	0	0	0				2		0		0		0		0		90
1	Male	0	77	1	White	Non-Hispanic	Non-Hispanic White	1	0	0	0	0	0	1	0	0	2	NEUROENDOCRINE	0	0	0	0	0	0	0	1	Managed Care	Managed Care	1	0	0	English	0	0	1	21	0		2		0		0		0		0		45
1	Female	1	77	1	White	Non-Hispanic	Non-Hispanic White	1	0	0	0	0	0	1	0	1	3	RESPIRATORY	0	0	0	0	0	1	0	0	Medicare	Governmental	0	1	0	English	0	0	1	21	0		2		0		0		0		0		21
1	Male	0	77	1	White	Non-Hispanic	Non-Hispanic White	1	0	0	0	0	0	1	0	1	2	SKIN	0	0	0	0	0	0	0	1	Medicare	Governmental	0	1	0	English	0	0	0				2		0		0		0		0
1	Male	0	77	1	White	Non-Hispanic	Non-Hispanic White	1	0	0	0	0	0	1	0	0	1	HEMATOLOGIC MALIGNANCY	0	1	0	0	0	0	0	0	Medicare	Governmental	0	1	0	English	0	1	0				2		0		0		1	6	0		13
1	Female	1	77	1	White	Non-Hispanic	Non-Hispanic White	1	0	0	0	0	0	1	0	0	3	Bone and Joint	0	0	0	0	0	0	0	1	Medicare	Governmental	0	1	0	English	0	0	0				0		0		0		0		0
1	Male	0	77	1	White	Non-Hispanic	Non-Hispanic White	1	0	0	0	0	0	1	0	1	2	GENITAL SYSTEM, MALE	0	0	1	0	0	0	0	0	Medicare	Governmental	0	1	0	English	0	0	0				2		0		0		0		0		14
1	Male	0	77	1	White	Non-Hispanic	Non-Hispanic White	1	0	0	0	0	0	1	0	1	3	GENITAL SYSTEM, MALE	0	0	1	0	0	0	0	0	Medicare	Governmental	0	1	0	English	0	0	0				2		0		0		0		0
1	Female	1	77	1	White	Non-Hispanic	Non-Hispanic White	1	0	0	0	0	0	1	0	0	1	BREAST	1	0	0	0	0	0	0	0	Managed Care	Managed Care	1	0	0	English	0	0	0				2		0		0		1	2	0
1	Male	0	77	1	White	Non-Hispanic	Non-Hispanic White	1	0	0	0	0	0	1	0	1	3	SKIN	0	0	0	0	0	0	0	1	Medicare	Governmental	0	1	0	English	0	0	0				2		0		0		1	1	0		0
1	Male	0	77	1	Other	Hispanic	Hispanic, any race	4	1	1	1	1	0	0	0	0	1	GENITAL SYSTEM, MALE	0	0	1	0	0	0	0	0	Medicare	Governmental	0	1	0	English	0	0	0				2		2		0		0		2		12
1	Male	0	77	1	White	Non-Hispanic	Non-Hispanic White	1	0	0	0	0	0	1	0	0	1	HEMATOLOGIC MALIGNANCY	0	1	0	0	0	0	0	0	Medicare	Governmental	0	1	0	English	0	0	0				2		0		0		0		0
1	Female	1	77	1	White	Non-Hispanic	Non-Hispanic White	1	0	0	0	0	0	1	0	0	1	BREAST	1	0	0	0	0	0	0	0	Medicare	Governmental	0	1	0	English	0	0	0				0		0		1	0	0		0
1	Male	0	77	1	White	Non-Hispanic	Non-Hispanic White	1	0	0	0	0	0	1	0	1	2	OTHER & ILL_DEFINED	0	0	0	0	0	0	1	0	Medicare	Governmental	0	1	0	English	0	2	0				2		0		0		1	1	0
1	Female	1	77	1	White	Non-Hispanic	Non-Hispanic White	1	0	0	0	0	0	1	0	0	1	HEMATOLOGIC MALIGNANCY	0	1	0	0	0	0	0	0	Medicare	Governmental	0	1	0	English	0	0	0				0		0		0		0		0		4
1	Male	0	77	1	White	Non-Hispanic	Non-Hispanic White	1	0	0	0	0	0	1	0	1	2	SKIN	0	0	0	0	0	0	0	1	Medicare	Governmental	0	1	0	English	0	0	1	7	0		2		0		0		0		0
1	Female	1	77	1	White	Non-Hispanic	Non-Hispanic White	1	0	0	0	0	0	1	0	0	1	BREAST	1	0	0	0	0	0	0	0	Medicare	Governmental	0	1	0	English	0	0	0				2		0		0		0		0
1	Female	1	77	1	White	Non-Hispanic	Non-Hispanic White	1	0	0	0	0	0	1	0	0	1	HEMATOLOGIC MALIGNANCY	0	1	0	0	0	0	0	0	Managed Care	Managed Care	1	0	0	English	0	0	0				2		0		0		0		0		120
1	Male	0	77	1	White	Non-Hispanic	Non-Hispanic White	1	0	0	0	0	0	1	0	0	1	RESPIRATORY	0	0	0	0	0	1	0	0	Medicare	Governmental	0	1	0	English	0	0	0				2		0		0		1	3	2
1	Male	0	77	1	White	Non-Hispanic	Non-Hispanic White	1	0	0	0	0	0	1	0	1	2	RESPIRATORY	0	0	0	0	0	1	0	0	Medicare	Governmental	0	1	0	English	0	2	0				0		0		0		0		0		0
1	Male	0	77	1	White	Non-Hispanic	Non-Hispanic White	1	0	0	0	0	0	1	0	1	4	GENITAL SYSTEM, MALE	0	0	1	0	0	0	0	0	Medicare	Governmental	0	1	0	English	0	0	0				2		0		0		0		0		90
1	Male	0	77	1	White	Non-Hispanic	Non-Hispanic White	1	0	0	0	0	0	1	0	0	1	HEMATOLOGIC MALIGNANCY	0	1	0	0	0	0	0	0	Managed Care	Managed Care	1	0	0	English	0	0	0				2		0		0		0		0		21
1	Male	0	77	1	White	Non-Hispanic	Non-Hispanic White	1	0	0	0	0	0	1	0	1	2	ORAL CAVITY	0	0	0	0	0	0	0	1	Medicare	Governmental	0	1	0	English	0	0	0				2		0		0		1	3	0		30
1	Male	0	77	1	White	Non-Hispanic	Non-Hispanic White	1	0	0	0	0	0	1	0	0	2	HEMATOLOGIC MALIGNANCY	0	1	0	0	0	0	0	0	Medicare	Governmental	0	1	0	English	0	0	1	4	0		0		0		0		0		0		60
1	Female	1	77	1	White	Non-Hispanic	Non-Hispanic White	1	0	0	0	0	0	1	0	0	1	BREAST	1	0	0	0	0	0	0	0	Medicare	Governmental	0	1	0	English	0	0	0				2		0		0		0		0
1	Male	0	77	1	White	Non-Hispanic	Non-Hispanic White	1	0	0	0	0	0	1	0	0	1	DIGESTIVE	0	0	0	0	1	0	0	0	Medicare	Governmental	0	1	0	English	0	0	0				2		0		0		0		0		129
1	Male	0	77	1	White	Non-Hispanic	Non-Hispanic White	1	0	0	0	0	0	1	0	0	1	SOFT TISSUE	0	0	0	0	0	0	0	1	Governmental Other	Governmental	0	1	0	English	0	0	0				2		0		0		0		0		120
1	Male	0	77	1	White	Non-Hispanic	Non-Hispanic White	1	0	0	0	0	0	1	0	0	1	URINARY TRACT	0	0	0	0	0	0	0	1	Medicare	Governmental	0	1	0	English	0	0	0				2		0		0		0		0		120
1	Male	0	77	1	White	Non-Hispanic	Non-Hispanic White	1	0	0	0	0	0	1	0	0	1	GENITAL SYSTEM, MALE	0	0	1	0	0	0	0	0	Medicare	Governmental	0	1	0	English	0	0	0				2		0		0		1	2	0		70
1	Female	1	77	1	White	Non-Hispanic	Non-Hispanic White	1	0	0	0	0	0	1	0	0	1	RESPIRATORY	0	0	0	0	0	1	0	0	Medicare	Governmental	0	1	0	English	0	1	1	44	0		2		0		0		0		2		14
1	Female	1	77	1	White	Non-Hispanic	Non-Hispanic White	1	0	0	0	0	0	1	0	0	2	BREAST	1	0	0	0	0	0	0	0	Medicare	Governmental	0	1	0	English	0	0	0				2		0		0		0		0
1	Female	1	77	1	White	Non-Hispanic	Non-Hispanic White	1	0	0	0	0	0	1	0	0	1	GENITAL SYSTEM, FEMALE	0	0	0	1	0	0	0	0	Medicare	Governmental	0	1	0	English	0	0	0				2		0		0		0		0		90
1	Female	1	77	1	White	Non-Hispanic	Non-Hispanic White	1	0	0	0	0	0	1	0	0	3	RESPIRATORY	0	0	0	0	0	1	0	0	Managed Care	Managed Care	1	0	0	English	0	0	0				0		0		0		0		0		126
1	Female	1	77	1	White	Non-Hispanic	Non-Hispanic White	1	0	0	0	0	0	1	0	0	1	BREAST	1	0	0	0	0	0	0	0	Medicare	Governmental	0	1	0	English	0	0	0				2		0		0		1	6	0		120
1	Male	0	77	1	White	Hispanic	Hispanic, any race	4	1	0	1	1	0	0	0	0	1	GENITAL SYSTEM, MALE	0	0	1	0	0	0	0	0	Medicare	Governmental	0	1	0	English	0	0	0				2		0		0		0		0		0
1	Male	0	77	1	White	Non-Hispanic	Non-Hispanic White	1	0	0	0	0	0	1	0	0	1	SKIN	0	0	0	0	0	0	0	1	Managed Care	Managed Care	1	0	0	English	0	0	0				2		0		0		1	1	0		0
1	Male	0	77	1	White	Non-Hispanic	Non-Hispanic White	1	0	0	0	0	0	1	0	0	2	NEUROENDOCRINE	0	0	0	0	0	0	0	1	Medicare	Governmental	0	1	0	English	0	0	0				2		0		0		0		2		0
1	Male	0	77	1	White	Non-Hispanic	Non-Hispanic White	1	0	0	0	0	0	1	0	1	2	SKIN	0	0	0	0	0	0	0	1	Medicare	Governmental	0	1	0	English	0	0	0				2		0		0		0
1	Female	1	77	1	White	Non-Hispanic	Non-Hispanic White	1	0	0	0	0	0	1	0	0	1	GENITAL SYSTEM, FEMALE	0	0	0	1	0	0	0	0	Medicare	Governmental	0	1	0	English	0	0	0				2		0		0		0		0
1	Female	1	77	1	White	Non-Hispanic	Non-Hispanic White	1	0	0	0	0	0	1	0	0	1	BREAST	1	0	0	0	0	0	0	0	Medicare	Governmental	0	1	0	English	0	0	0				0		0		0		0		0		8
1	Male	0	77	1	White	Non-Hispanic	Non-Hispanic White	1	0	0	0	0	0	1	0	1	2	RESPIRATORY	0	0	0	0	0	1	0	0	Medicare	Governmental	0	1	0	English	0	0	0				2		0				1	3	0
1	Male	0	77	1	Black	Non-Hispanic	Non-Hispanic Black	2	0	1	1	0	1	0	0	0	2	GENITAL SYSTEM, MALE	0	0	1	0	0	0	0	0	Medicare	Governmental	0	1	0	English	0	0					2		0		0		1		1	4
1	Male	0	77	1	White	Non-Hispanic	Non-Hispanic White	1	0	0	0	0	0	1	0	0	1	NEUROENDOCRINE	0	0	0	0	0	0	0	1	Medicare	Governmental	0	1	0	English	0	1	1	9	1	1	0		1	1	0		1	2	0		11
1	Male	0	77	1	White	Non-Hispanic	Non-Hispanic White	1	0	0	0	0	0	1	0	0	1	DIGESTIVE	0	0	0	0	1	0	0	0	Medicare	Governmental	0	1	0	English	0	0	0				2		0		0		0		0		100
1	Male	0	77	1	Asian	Non-Hispanic	Non-Hispanic, all other races	3	0	1	1	0	0	0	1	1	2	ORAL CAVITY	0	0	0	0	0	0	0	1	Medicare	Governmental	0	1	0	English	0	0	1	18	0		2		0		0		0		0
1	Male	0	77	1	White	Non-Hispanic	Non-Hispanic White	1	0	0	0	0	0	1	0	1	3	RESPIRATORY	0	0	0	0	0	1	0	0	Medicare	Governmental	0	1	0	English	0	0	1	15	0		2		0		0		0		0		90
1	Male	0	77	1	White	Non-Hispanic	Non-Hispanic White	1	0	0	0	0	0	1	0	0	1	HEMATOLOGIC MALIGNANCY	0	1	0	0	0	0	0	0	Medicare	Governmental	0	1	0	English	0	0	0				2		0		0		0		0		1
1	Female	1	77	1	White	Non-Hispanic	Non-Hispanic White	1	0	0	0	0	0	1	0	0	1	BREAST	1	0	0	0	0	0	0	0	Medicare	Governmental	0	1	0	English	0	0	0				2		0		0		0		0		90
1	Female	1	77	1	White	Non-Hispanic	Non-Hispanic White	1	0	0	0	0	0	1	0	0	1	HEMATOLOGIC MALIGNANCY	0	1	0	0	0	0	0	0	Medicare	Governmental	0	1	0	English	0	0	1	12	0		2		0		0		1	4	1	1	65
1	Male	0	77	1	White	Non-Hispanic	Non-Hispanic White	1	0	0	0	0	0	1	0	0	1	DIGESTIVE	0	0	0	0	1	0	0	0	Medicare	Governmental	0	1	0	English	0	0	0				2		0		0		0		0		60
1	Male	0	77	1	White	Non-Hispanic	Non-Hispanic White	1	0	0	0	0	0	1	0	0	1	DIGESTIVE	0	0	0	0	1	0	0	0	Medicare	Governmental	0	1	0	English	0	2	1	15	0		2		0		0		0		0		20
1	Male	0	77	1	White	Non-Hispanic	Non-Hispanic White	1	0	0	0	0	0	1	0	0	1	DIGESTIVE	0	0	0	0	1	0	0	0	Medicare	Governmental	0	1	0	English	0	0	0				2		0		0		0		0		18
1	Male	0	77	1	White	Non-Hispanic	Non-Hispanic White	1	0	0	0	0	0	1	0	1	2	GENITAL SYSTEM, MALE	0	0	1	0	0	0	0	0	Medicare	Governmental	0	1	0	English	0	0	1	21	0		0		0		0		0		0		28
1	Male	0	77	1	White	Refused				0		0	0	0	0	1	3	GENITAL SYSTEM, MALE	0	0	1	0	0	0	0	0	Medicare	Governmental	0	1	0	English	0	0	0				2		0		0		0		0		14
1	Female	1	77	1	White	Non-Hispanic	Non-Hispanic White	1	0	0	0	0	0	1	0	0	2	NERVOUS SYSTEM	0	0	0	0	0	0	0	1	Medicare	Governmental	0	1	0	English	0	0	0				2		0		0		0		0		100
1	Female	1	77	1	White	Non-Hispanic	Non-Hispanic White	1	0	0	0	0	0	1	0	0	1	EYE	0	0	0	0	0	0	0	1	Medicare	Governmental	0	1	0	English	0	1	1	4	0		2		0		0		1	2	0
1	Female	1	77	1	White	Non-Hispanic	Non-Hispanic White	1	0	0	0	0	0	1	0	1	2	RESPIRATORY	0	0	0	0	0	1	0	0	Medicare	Governmental	0	1	0	English	0	0	1	52	0		2		0		0		0		0		126
1	Male	0	77	1	White	Refused				0		0	0	0	0	0	1	RESPIRATORY	0	0	0	0	0	1	0	0	Medicare	Governmental	0	1	0	English	0	0	0				2		0		0		1	2	0		145
1	Female	1	77	1	Black	Non-Hispanic	Non-Hispanic Black	2	0	1	1	0	1	0	0	0	1	HEMATOLOGIC MALIGNANCY	0	1	0	0	0	0	0	0	Medicare	Governmental	0	1	0	English	0	0	0				2		0		0		0		0		136
1	Male	0	77	1	White	Non-Hispanic	Non-Hispanic White	1	0	0	0	0	0	1	0	0	1	GENITAL SYSTEM, MALE	0	0	1	0	0	0	0	0	Medicare	Governmental	0	1	0	English	0	2	0				2		0		0		0		0		5
1	Female	1	77	1	Black	Non-Hispanic	Non-Hispanic Black	2	0	1	1	0	1	0	0	0	1	BREAST	1	0	0	0	0	0	0	0	Medicare	Governmental	0	1	0	English	0	0	1	4	0		2		2		0		0		0		90
1	Female	1	77	1	White	Non-Hispanic	Non-Hispanic White	1	0	0	0	0	0	1	0	1	2	RESPIRATORY	0	0	0	0	0	1	0	0	Medicare	Governmental	0	1	0	English	0	0	0				2		0		0		0		0
1	Male	0	77	1	White	Non-Hispanic	Non-Hispanic White	1	0	0	0	0	0	1	0	0	1	HEMATOLOGIC MALIGNANCY	0	1	0	0	0	0	0	0	Medicare	Governmental	0	1	0	English	0	0	1	25	0		1	5	0		0		0		0
1	Male	0	77	1	White	Non-Hispanic	Non-Hispanic White	1	0	0	0	0	0	1	0	0	1	SOFT TISSUE	0	0	0	0	0	0	0	1	Managed Care	Managed Care	1	0	0	English	0	0	0				0		1	2	0		1	26	0		30
1	Male	0	77	1	White	Non-Hispanic	Non-Hispanic White	1	0	0	0	0	0	1	0	0	1	HEMATOLOGIC MALIGNANCY	0	1	0	0	0	0	0	0	Medicare	Governmental	0	1	0	English	0	0	0				2		2		0		1	3	0		14
1	Female	1	77	1	White	Non-Hispanic	Non-Hispanic White	1	0	0	0	0	0	1	0	0	1	HEMATOLOGIC MALIGNANCY	0	1	0	0	0	0	0	0	Medicare	Governmental	0	1	0	English	0	1	0				2		1	1	0		0		0		90
1	Female	1	77	1	White	Non-Hispanic	Non-Hispanic White	1	0	0	0	0	0	1	0	0	1	NERVOUS SYSTEM	0	0	0	0	0	0	0	1	Medicare	Governmental	0	1	0	English	0	0	0				2		0		0		0		0		20
1	Male	0	77	1	White	Hispanic	Hispanic, any race	4	1	0	1	1	0	0	0	1	2	ORAL CAVITY	0	0	0	0	0	0	0	1	Medicare	Governmental	0	1	0	English	0	0	0				2		0		0		0		2		5
1	Male	0	77	1	White	Non-Hispanic	Non-Hispanic White	1	0	0	0	0	0	1	0	0	2	HEMATOLOGIC MALIGNANCY	0	1	0	0	0	0	0	0	Medicare	Governmental	0	1	0	English	0	0	0				2		0		0		0		0
1	Male	0	77	1	Black	Non-Hispanic	Non-Hispanic Black	2	0	1	1	0	1	0	0	1	3	URINARY TRACT	0	0	0	0	0	0	0	1	Medicare	Governmental	0	1	0	English	0	0	0				2		0		0		0		2		108
1	Female	1	77	1	White	Non-Hispanic	Non-Hispanic White	1	0	0	0	0	0	1	0	1	3	BREAST	1	0	0	0	0	0	0	0	Medicare	Governmental	0	1	0	English	0	0	0				2		0		0		0		0
1	Male	0	77	1	White	Non-Hispanic	Non-Hispanic White	1	0	0	0	0	0	1	0	0	2	HEMATOLOGIC MALIGNANCY	0	1	0	0	0	0	0	0	Medicare	Governmental	0	1	0	English	0	0	0						0		0		0		0		14
1	Female	1	77	1	White	Non-Hispanic	Non-Hispanic White	1	0	0	0	0	0	1	0	0	1	URINARY TRACT	0	0	0	0	0	0	0	1	Medicare	Governmental	0	1	0	English	0	0	0				2		0		0		0		0		113
1	Male	0	77	1	White	Non-Hispanic	Non-Hispanic White	1	0	0	0	0	0	1	0	1	4	RESPIRATORY	0	0	0	0	0	1	0	0	Medicare	Governmental	0	1	0	English	0	0	0				2		0		0		0		0
1	Female	1	77	1	White	Non-Hispanic	Non-Hispanic White	1	0	0	0	0	0	1	0	0	1	RESPIRATORY	0	0	0	0	0	1	0	0	Medicare	Governmental	0	1	0	English	0	0	0				2		0		0		0		0		14
1	Male	0	77	1	White	Non-Hispanic	Non-Hispanic White	1	0	0	0	0	0	1	0	1	4	SKIN	0	0	0	0	0	0	0	1	Medicare	Governmental	0	1	0	English	0	0	1	7	0		2		0		0		0		0		60
1	Female	1	77	1	White	Non-Hispanic	Non-Hispanic White	1	0	0	0	0	0	1	0	0	1	BREAST	1	0	0	0	0	0	0	0	Medicare	Governmental	0	1	0	English	0	0	0				2		0		0		0		0		122
1	Male	0	77	1	White	Non-Hispanic	Non-Hispanic White	1	0	0	0	0	0	1	0	0	3	Bone and Joint	0	0	0	0	0	0	0	1	Medicare	Governmental	0	1	0	English	0	0	0				2		0		0		0		0
1	Male	0	77	1	White	Hispanic	Hispanic, any race	4	1	0	1	1	0	0	0	0	1	DIGESTIVE	0	0	0	0	1	0	0	0	Medicare	Governmental	0	1	0	English	0	0	0				2		0		0		0		0		7
1	Male	0	77	1	White	Non-Hispanic	Non-Hispanic White	1	0	0	0	0	0	1	0	0	1	GENITAL SYSTEM, MALE	0	0	1	0	0	0	0	0	Medicare	Governmental	0	1	0	English	0	0	0				2		0		0		0		0		0
1	Male	0	77	1	White	Non-Hispanic	Non-Hispanic White	1	0	0	0	0	0	1	0	0	1	GENITAL SYSTEM, MALE	0	0	1	0	0	0	0	0	Medicare	Governmental	0	1	0	English	0	0	0				2		0		0		1	1	1	1	14
1	Male	0	77	1	Black	Non-Hispanic	Non-Hispanic Black	2	0	1	1	0	1	0	0	0	1	GENITAL SYSTEM, MALE	0	0	1	0	0	0	0	0	Medicare	Governmental	0	1	0	English	0	0	0				2		0		0		0		0		14
1	Female	1	77	1	White	Non-Hispanic	Non-Hispanic White	1	0	0	0	0	0	1	0	0	1	DIGESTIVE	0	0	0	0	1	0	0	0	Medicare	Governmental	0	1	0	English	0	0	0				0		0		0		0		0		114
1	Female	1	77	1	Black	Non-Hispanic	Non-Hispanic Black	2	0	1	1	0	1	0	0	1	2	BREAST	1	0	0	0	0	0	0	0	Medicare	Governmental	0	1	0	English	0	2	0				2		0		0		0		0		14
1	Female	1	77	1	White	Non-Hispanic	Non-Hispanic White	1	0	0	0	0	0	1	0	0	1	BREAST	1	0	0	0	0	0	0	0	Managed Care	Managed Care	1	0	0	English	0	0	0				0		0		0		0		0
1	Male	0	77	1	White	Non-Hispanic	Non-Hispanic White	1	0	0	0	0	0	1	0	1	3	ORAL CAVITY	0	0	0	0	0	0	0	1	Medicare	Governmental	0	1	0	English	0	2	0				2		0		0		1	1	0		90
1	Female	1	77	1	White	Non-Hispanic	Non-Hispanic White	1	0	0	0	0	0	1	0	1	2	BREAST	1	0	0	0	0	0	0	0	Medicare	Governmental	0	1	0	English	0	0	0				2		0		0		0		0		90
1	Female	1	77	1	White	Non-Hispanic	Non-Hispanic White	1	0	0	0	0	0	1	0	0	2	DIGESTIVE	0	0	0	0	1	0	0	0	Medicare	Governmental	0	1	0	English	0	0	0				2		0		0		0		0		120
1	Male	0	77	1	Black	Non-Hispanic	Non-Hispanic Black	2	0	1	1	0	1	0	0	1	3	RESPIRATORY	0	0	0	0	0	1	0	0	Medicare	Governmental	0	1	0	English	0	0	0				2		0		0		1	2	0		90
1	Female	1	77	1	White	Non-Hispanic	Non-Hispanic White	1	0	0	0	0	0	1	0	0	1	SOFT TISSUE	0	0	0	0	0	0	0	1	Medicare	Governmental	0	1	0	English	0	0	1	7	0		2		0		0		0		0
1	Female	1	77	1	White	Hispanic	Hispanic, any race	4	1	0	1	1	0	0	0	0	1	GENITAL SYSTEM, FEMALE	0	0	0	1	0	0	0	0	Medicare	Governmental	0	1	0	English	0	0	0				2		0		0		0		0		14
1	Female	1	77	1	White	Non-Hispanic	Non-Hispanic White	1	0	0	0	0	0	1	0	1	2	BREAST	1	0	0	0	0	0	0	0	Medicare	Governmental	0	1	0	English	0	0	0				2		0		0		0		0		30
1	Male	0	77	1	White	Non-Hispanic	Non-Hispanic White	1	0	0	0	0	0	1	0	0	1	GENITAL SYSTEM, MALE	0	0	1	0	0	0	0	0	Medicare	Governmental	0	1	0	English	0	0	0				0		0		0		0		0		100
1	Male	0	77	1	White	Non-Hispanic	Non-Hispanic White	1	0	0	0	0	0	1	0	0	1	GENITAL SYSTEM, MALE	0	0	1	0	0	0	0	0	Medicare	Governmental	0	1	0	English	0	0	0				2		0		0		1	3	0		60
1	Male	0	77	1	White	Non-Hispanic	Non-Hispanic White	1	0	0	0	0	0	1	0	0	1	RESPIRATORY	0	0	0	0	0	1	0	0	Medicare	Governmental	0	1	0	English	0	2	1	7	0				0		0		1	3	0		4
1	Female	1	77	1	White	Non-Hispanic	Non-Hispanic White	1	0	0	0	0	0	1	0	0	1	BREAST	1	0	0	0	0	0	0	0	Medicare	Governmental	0	1	0	English	0	0	0				2		0		0		0		0		28
1	Female	1	77	1	White	Non-Hispanic	Non-Hispanic White	1	0	0	0	0	0	1	0	0	1	GENITAL SYSTEM, FEMALE	0	0	0	1	0	0	0	0	Medicare	Governmental	0	1	0	English	0	0	0				2		0		0		0		0		120
1	Female	1	77	1	White	Non-Hispanic	Non-Hispanic White	1	0	0	0	0	0	1	0	0	2	BREAST	1	0	0	0	0	0	0	0	Medicare	Governmental	0	1	0	English	0	0	1	6	0		2		0		0		0		0		90
1	Female	1	77	1	White	Non-Hispanic	Non-Hispanic White	1	0	0	0	0	0	1	0	0	1	GENITAL SYSTEM, FEMALE	0	0	0	1	0	0	0	0	Governmental Other	Governmental	0	1	0	English	0	2	0				2		1	1	0		0		0		25
1	Male	0	77	1	White	Non-Hispanic	Non-Hispanic White	1	0	0	0	0	0	1	0	0	2	DIGESTIVE	0	0	0	0	1	0	0	0	Medicare	Governmental	0	1	0	English	0	0	0				2		0		0		0		0
1	Female	1	77	1	White	Non-Hispanic	Non-Hispanic White	1	0	0	0	0	0	1	0	0	2	GENITAL SYSTEM, FEMALE	0	0	0	1	0	0	0	0	Medicare	Governmental	0	1	0	English	0	0	0				2		0		0		0		0		120
1	Female	1	77	1	White	Non-Hispanic	Non-Hispanic White	1	0	0	0	0	0	1	0	1	3	BREAST	1	0	0	0	0	0	0	0	Medicare	Governmental	0	1	0	English	0	0	1	35	0		2		0		0		0		0
1	Male	0	77	1	White	Non-Hispanic	Non-Hispanic White	1	0	0	0	0	0	1	0	0	1	ORAL CAVITY	0	0	0	0	0	0	0	1	Self-pay	Non-insured	0	0	1	English	0	0	1	28	0		2		0		0		1	2	0		120
1	Female	1	77	1	White	Non-Hispanic	Non-Hispanic White	1	0	0	0	0	0	1	0	0	1	HEMATOLOGIC MALIGNANCY	0	1	0	0	0	0	0	0	Medicare	Governmental	0	1	0	English	0	0	0				0		0		0		0		0		60
1	Male	0	77	1	White	Non-Hispanic	Non-Hispanic White	1	0	0	0	0	0	1	0	0	1	GENITAL SYSTEM, MALE	0	0	1	0	0	0	0	0	Medicare	Governmental	0	1	0	English	0	2	1	45	0		2		0		0		1	2	0		14
1	Female	1	77	1	White	Non-Hispanic	Non-Hispanic White	1	0	0	0	0	0	1	0	0	1	DIGESTIVE	0	0	0	0	1	0	0	0	Medicare	Governmental	0	1	0	English	0	0	0				2		0		0		0		0		130
1	Male	0	77	1	White	Non-Hispanic	Non-Hispanic White	1	0	0	0	0	0	1	0	0	1	HEMATOLOGIC MALIGNANCY	0	1	0	0	0	0	0	0	Managed Care	Managed Care	1	0	0	English	0	1	1	7	0		2		1	2	0		0		0		90
1	Male	0	77	1	Black	Non-Hispanic	Non-Hispanic Black	2	0	1	1	0	1	0	0	1	2	GENITAL SYSTEM, MALE	0	0	1	0	0	0	0	0	Medicare	Governmental	0	1	0	English	0	0	0				2		0		0		1	1	0		10
1	Male	0	77	1	White	Non-Hispanic	Non-Hispanic White	1	0	0	0	0	0	1	0	0	1	RESPIRATORY	0	0	0	0	0	1	0	0	Medicare	Governmental	0	1	0	English	0	0	0				2		0		0		1	1	0		120
1	Female	1	77	1	White	Non-Hispanic	Non-Hispanic White	1	0	0	0	0	0	1	0	0	1	BREAST	1	0	0	0	0	0	0	0	Medicare	Governmental	0	1	0	English	0	0	0				2		0		0		1	2	1	1	135
1	Male	0	77	1	White	Non-Hispanic	Non-Hispanic White	1	0	0	0	0	0	1	0	0	2	RESPIRATORY	0	0	0	0	0	1	0	0	Medicare	Governmental	0	1	0	English	0	0	0				2		0		0		0		0
1	Male	0	77	1	White	Non-Hispanic	Non-Hispanic White	1	0	0	0	0	0	1	0	0	1	GENITAL SYSTEM, MALE	0	0	1	0	0	0	0	0	Medicare	Governmental	0	1	0	English	0	1	0				0		0		0		0		0		0
1	Male	0	77	1	White	Non-Hispanic	Non-Hispanic White	1	0	0	0	0	0	1	0	0	2	NEUROENDOCRINE	0	0	0	0	0	0	0	1	Medicare	Governmental	0	1	0	English	0	0	1	1	0		2		0		0		0		2		90
1	Male	0	77	1	White	Non-Hispanic	Non-Hispanic White	1	0	0	0	0	0	1	0	1	4	RESPIRATORY	0	0	0	0	0	1	0	0	Medicare	Governmental	0	1	0	English	0	0	0				2		0		0		0		0		138
1	Female	1	77	1	White	Non-Hispanic	Non-Hispanic White	1	0	0	0	0	0	1	0	0	1	BREAST	1	0	0	0	0	0	0	0	Medicare	Governmental	0	1	0	English	0	0	0				2		0		0		0		0		90
1	Male	0	77	1	White	Non-Hispanic	Non-Hispanic White	1	0	0	0	0	0	1	0	1	2	RESPIRATORY	0	0	0	0	0	1	0	0	Medicare	Governmental	0	1	0	English	0	0	0				2		2		0		0		2		14
1	Male	0	77	1	White	Non-Hispanic	Non-Hispanic White	1	0	0	0	0	0	1	0	0	1	GENITAL SYSTEM, MALE	0	0	1	0	0	0	0	0	Medicare	Governmental	0	1	0	English	0	2	0				2		0		0		0		0
1	Female	1	77	1	White	Non-Hispanic	Non-Hispanic White	1	0	0	0	0	0	1	0	0	1	RESPIRATORY	0	0	0	0	0	1	0	0	Medicare	Governmental	0	1	0	English	0	0	1	30	0				0		0		1	1	0		0
1	Male	0	77	1	White	Non-Hispanic	Non-Hispanic White	1	0	0	0	0	0	1	0	1	2	SKIN	0	0	0	0	0	0	0	1	Medicare	Governmental	0	1	0	English	0	0	1	1	0		2		0		0		0		0		120
1	Male	0	77	1	White	Non-Hispanic	Non-Hispanic White	1	0	0	0	0	0	1	0	0	1	GENITAL SYSTEM, MALE	0	0	1	0	0	0	0	0	Medicare	Governmental	0	1	0	English	0	0	0				2		0		0		0		0
1	Female	1	77	1	Other	Non-Hispanic	Non-Hispanic, all other races	3	0	1	1	0	0	0	1	0	1	HEMATOLOGIC MALIGNANCY	0	1	0	0	0	0	0	0	Medicare	Governmental	0	1	0	English	0	2	1	90	0		2		0		0		1	3	0
1	Male	0	77	1	White	Non-Hispanic	Non-Hispanic White	1	0	0	0	0	0	1	0	0	1	DIGESTIVE	0	0	0	0	1	0	0	0	Managed Care	Managed Care	1	0	0	English	0	0	1	30	0		2		0		0		0		0
1	Male	0	77	1	White	Non-Hispanic	Non-Hispanic White	1	0	0	0	0	0	1	0	0	1	GENITAL SYSTEM, MALE	0	0	1	0	0	0	0	0	Medicare	Governmental	0	1	0	English	0	0	1	25	0		2		0		0		1	3	0
1	Female	1	77	1	White	Non-Hispanic	Non-Hispanic White	1	0	0	0	0	0	1	0	0	1	GENITAL SYSTEM, FEMALE	0	0	0	1	0	0	0	0	Medicare	Governmental	0	1	0	English	0	0	0				2		0		0		1	1	0
1	Female	1	77	1	White	Non-Hispanic	Non-Hispanic White	1	0	0	0	0	0	1	0	1	2	GENITAL SYSTEM, FEMALE	0	0	0	1	0	0	0	0	Medicare	Governmental	0	1	0	English	0	0	1	18	0		2		0		0		0		0
1	Male	0	77	1	White	Non-Hispanic	Non-Hispanic White	1	0	0	0	0	0	1	0	0	1	ORAL CAVITY	0	0	0	0	0	0	0	1	Medicare	Governmental	0	1	0	English	0	0	0				2		0		0		0		0		21
1	Male	0	77	1	White	Non-Hispanic	Non-Hispanic White	1	0	0	0	0	0	1	0	0	1	ORAL CAVITY	0	0	0	0	0	0	0	1	Medicare	Governmental	0	1	0	English	0	0	0				2		0		0		1	2	0		30
1	Female	1	77	1	White	Non-Hispanic	Non-Hispanic White	1	0	0	0	0	0	1	0	0	1	HEMATOLOGIC MALIGNANCY	0	1	0	0	0	0	0	0	Medicare	Governmental	0	1	0	English	0	1	1	15	0		2		2		0		1	1	0		14
1	Male	0	77	1	White	Non-Hispanic	Non-Hispanic White	1	0	0	0	0	0	1	0	0	1	GENITAL SYSTEM, MALE	0	0	1	0	0	0	0	0	Medicare	Governmental	0	1	0	English	0	0	0				2		0		0		0		0		40
1	Male	0	77	1	White	Non-Hispanic	Non-Hispanic White	1	0	0	0	0	0	1	0	0	1	ORAL CAVITY	0	0	0	0	0	0	0	1	Managed Care	Managed Care	1	0	0	English	0	0	1	1	0		2		0		0		0		0		0
1	Male	0	77	1	White	Non-Hispanic	Non-Hispanic White	1	0	0	0	0	0	1	0	0	1	HEMATOLOGIC MALIGNANCY	0	1	0	0	0	0	0	0	Medicare	Governmental	0	1	0	English	0	0	0				2		0		0		0		0		30
1	Male	0	77	1	White	Non-Hispanic	Non-Hispanic White	1	0	0	0	0	0	1	0	0	1	URINARY TRACT	0	0	0	0	0	0	0	1	Medicare	Governmental	0	1	0	English	0	0	0				2		0		0		0		0
1	Female	1	77	1	Black	Non-Hispanic	Non-Hispanic Black	2	0	1	1	0	1	0	0	0	1	BREAST	1	0	0	0	0	0	0	0	Medicare	Governmental	0	1	0	English	0	0	0				2		0		0		0		0		0
1	Male	0	77	1	White	Hispanic	Hispanic, any race	4	1	0	1	1	0	0	0	1	2	DIGESTIVE	0	0	0	0	1	0	0	0	Medicare	Governmental	0	1	0	English	0	0	0				2		0		0		0		0		150
1	Male	0	77	1	White	Non-Hispanic	Non-Hispanic White	1	0	0	0	0	0	1	0	0	1	HEMATOLOGIC MALIGNANCY	0	1	0	0	0	0	0	0	Medicare	Governmental	0	1	0	English	0	0	0				2		0		0		0		0
1	Male	0	77	1	White	Non-Hispanic	Non-Hispanic White	1	0	0	0	0	0	1	0	0	1	NEUROENDOCRINE	0	0	0	0	0	0	0	1	Medicare	Governmental	0	1	0	English	0	0	0				2		0		0		0		0		104
1	Male	0	77	1	White	Non-Hispanic	Non-Hispanic White	1	0	0	0	0	0	1	0	0	1	HEMATOLOGIC MALIGNANCY	0	1	0	0	0	0	0	0	Medicare	Governmental	0	1	0	English	0	0	0				2		0		0		1	1	0
1	Female	1	77	1	White	Non-Hispanic	Non-Hispanic White	1	0	0	0	0	0	1	0	0	1	BREAST	1	0	0	0	0	0	0	0	Medicare	Governmental	0	1	0	English	0	0	1	15	0		2		0		0		0		0
1	Male	0	77	1	White	Non-Hispanic	Non-Hispanic White	1	0	0	0	0	0	1	0	0	1	GENITAL SYSTEM, MALE	0	0	1	0	0	0	0	0	Medicare	Governmental	0	1	0	English	0	0	0				0		0		0		0		0
1	Male	0	77	1	White	Non-Hispanic	Non-Hispanic White	1	0	0	0	0	0	1	0	0	3	HEMATOLOGIC MALIGNANCY	0	1	0	0	0	0	0	0	Medicare	Governmental	0	1	0	English	0	0	0				2		0		0		0		2		140
1	Male	0	77	1	White	Non-Hispanic	Non-Hispanic White	1	0	0	0	0	0	1	0	0	1	GENITAL SYSTEM, MALE	0	0	1	0	0	0	0	0	Medicare	Governmental	0	1	0	English	0	0	1	21	0		2		0		0		1	5	0		150
1	Male	0	77	1	White	Non-Hispanic	Non-Hispanic White	1	0	0	0	0	0	1	0	0	1	URINARY TRACT	0	0	0	0	0	0	0	1	Medicare	Governmental	0	1	0	English	0	0	0				2		0		0		0		0		160
1	Male	0	77	1	White	Non-Hispanic	Non-Hispanic White	1	0	0	0	0	0	1	0	1	1	SKIN	0	0	0	0	0	0	0	1	Medicare	Governmental	0	1	0	English	0	0	1	21	0		2		0		0		0		0		10
1	Female	1	77	1	White	Non-Hispanic	Non-Hispanic White	1	0	0	0	0	0	1	0	1	2	GENITAL SYSTEM, FEMALE	0	0	0	1	0	0	0	0	Medicare	Governmental	0	1	0	English	0	0	1	34	0		2		0		0		0		0		120
1	Male	0	77	1	Black	Non-Hispanic	Non-Hispanic Black	2	0	1	1	0	1	0	0	0	1	RESPIRATORY	0	0	0	0	0	1	0	0	Medicare	Governmental	0	1	0	English	0	2	1	21	0		2		0		1	0	0		1	2	25
1	Male	0	77	1	White	Non-Hispanic	Non-Hispanic White	1	0	0	0	0	0	1	0	0	1	GENITAL SYSTEM, MALE	0	0	1	0	0	0	0	0	Medicare	Governmental	0	1	0	English	0	0	1	60	0				0		0		0		0
1	Male	0	77	1	White	Non-Hispanic	Non-Hispanic White	1	0	0	0	0	0	1	0	0	1	NEUROENDOCRINE	0	0	0	0	0	0	0	1	Medicare	Governmental	0	1	0	English	0	0	0				2		0		0		0		0		124
1	Female	1	77	1	White	Non-Hispanic	Non-Hispanic White	1	0	0	0	0	0	1	0	0	1	Bone and Joint	0	0	0	0	0	0	0	1	Medicare	Governmental	0	1	0	English	0	0	1	60	0		2		0		0		0		0		120
1	Male	0	77	1	White	Non-Hispanic	Non-Hispanic White	1	0	0	0	0	0	1	0	0	1	HEMATOLOGIC MALIGNANCY	0	1	0	0	0	0	0	0	Medicare	Governmental	0	1	0	English	0	0	0						0		0		0		0		150
1	Male	0	77	1	White	Non-Hispanic	Non-Hispanic White	1	0	0	0	0	0	1	0	1	2	SKIN	0	0	0	0	0	0	0	1	Medicare	Governmental	0	1	0	English	0	0	1	45			2		0		0		0		0		16
1	Female	1	77	1	White	Non-Hispanic	Non-Hispanic White	1	0	0	0	0	0	1	0	0	1	NERVOUS SYSTEM	0	0	0	0	0	0	0	1	Medicare	Governmental	0	1	0	English	0	0	1	21	0		2		0		0		0		0		90
2	Male	0	77	1	White	Non-Hispanic	Non-Hispanic White	1	0	0	0	0	0	1	0	0	2	GENITAL SYSTEM, MALE	0	0	1	0	0	0	0	0	Medicare	Governmental	0	1	0	English	0	0	0						0		0		0		0		97
2	Female	1	77	1	White	Hispanic	Hispanic, any race	4	1	0	1	1	0	0	0	0	1	BREAST	1	0	0	0	0	0	0	0	Medicare	Governmental	0	1	0	English	0	0	0						0		0		1	9	1	190	90
2	Female	1	77	1	White	Hispanic	Hispanic, any race	4	1	0	1	1	0	0	0	0	1	GENITAL SYSTEM, FEMALE	0	0	0	1	0	0	0	0	Medicare	Governmental	0	1	0	English	0	1	1	10	0		1	3	1	2	0		0		0		14
2	Male	0	77	1	White	Non-Hispanic	Non-Hispanic White	1	0	0	0	0	0	1	0	0	1	DIGESTIVE	0	0	0	0	1	0	0	0	Medicare	Governmental	0	1	0	English	0	0	2				2		0		0		0		0		30
2	Male	0	77	1	White	Hispanic	Hispanic, any race	4	1	0	1	1	0	0	0	0	1	RESPIRATORY	0	0	0	0	0	1	0	0	Unknown	Other/Unknown	0	0	1	English	0	0	0				0		1	1	0		1	1	1	1	365
2	Female	1	77	1	White	Non-Hispanic	Non-Hispanic White	1	0	0	0	0	0	1	0	0	2	RESPIRATORY	0	0	0	0	0	1	0	0	Medicare	Governmental	0	1	0	English	0	0	1	40	0		0		0		0		0		0		121
2	Female	1	77	1	White	Non-Hispanic	Non-Hispanic White	1	0	0	0	0	0	1	0	0	1	GENITAL SYSTEM, FEMALE	0	0	0	1	0	0	0	0	Managed Care	Managed Care	1	0	0	English	0	0	0						0		0		0		0		0
1	Male	0	76	1	White	Non-Hispanic	Non-Hispanic White	1	0	0	0	0	0	1	0	1	3	OTHER & ILL_DEFINED	0	0	0	0	0	0	1	0	Medicare	Governmental	0	1	0	English	0	2	0				2		0		0		0		0		0
1	Female	1	76	1	White	Non-Hispanic	Non-Hispanic White	1	0	0	0	0	0	1	0	0	1	BREAST	1	0	0	0	0	0	0	0	Medicare	Governmental	0	1	0	English	0	0	0				2		0		0		0		0		14
1	Female	1	76	1	White	Non-Hispanic	Non-Hispanic White	1	0	0	0	0	0	1	0	0	2	ENDOCRINE	0	0	0	0	0	0	0	1	Individual Plan	Managed Care	1	0	0	English	0	0	0				2		0		0		0		0		89
1	Female	1	76	1	White	Non-Hispanic	Non-Hispanic White	1	0	0	0	0	0	1	0	0	1	BREAST	1	0	0	0	0	0	0	0	Medicare	Governmental	0	1	0	English	0	1	1	7	0		2		0		0		1	2	0		14
1	Female	1	76	1	White	Non-Hispanic	Non-Hispanic White	1	0	0	0	0	0	1	0	0	1	BREAST	1	0	0	0	0	0	0	0	Medicare	Governmental	0	1	0	English	0	0	0				2		0		0		0		0
1	Female	1	76	1	Other	Hispanic	Hispanic, any race	4	1	1	1	1	0	0	0	0	1	BREAST	1	0	0	0	0	0	0	0	Medicare	Governmental	0	1	0	English	0		1	14	2		0		0		0		0		2		0
1	Female	1	76	1	White	Non-Hispanic	Non-Hispanic White	1	0	0	0	0	0	1	0	0	1	BREAST	1	0	0	0	0	0	0	0	Medicare	Governmental	0	1	0	English	0	0	0				2		0		0		1	5	1	2	70
1	Female	1	76	1	White	Non-Hispanic	Non-Hispanic White	1	0	0	0	0	0	1	0	0	1	BREAST	1	0	0	0	0	0	0	0	Medicare	Governmental	0	1	0	English	0	0	1	40	0		2		0		0		0		0		120
1	Male	0	76	1	White	Non-Hispanic	Non-Hispanic White	1	0	0	0	0	0	1	0	0	1	GENITAL SYSTEM, MALE	0	0	1	0	0	0	0	0	Medicare	Governmental	0	1	0	English	0	0	1	12	0		2		0		0		0		0		90
1	Female	1	76	1	White	Non-Hispanic	Non-Hispanic White	1	0	0	0	0	0	1	0	0	1	GENITAL SYSTEM, FEMALE	0	0	0	1	0	0	0	0	Medicare	Governmental	0	1	0	English	0	0	0				2		2		0		0		0		65
1	Female	1	76	1	White	Non-Hispanic	Non-Hispanic White	1	0	0	0	0	0	1	0	0	1	BREAST	1	0	0	0	0	0	0	0	Medicare	Governmental	0	1	0	English	0	0	0				2		0		0		0		0		90
1	Female	1	76	1	Other	Hispanic	Hispanic, any race	4	1	1	1	1	0	0	0	0	3	HEMATOLOGIC MALIGNANCY	0	1	0	0	0	0	0	0	Medicare	Governmental	0	1	0	English	0	0	0						0		0		0		0
1	Male	0	76	1	Other	Hispanic	Hispanic, any race	4	1	1	1	1	0	0	0	0	1	HEMATOLOGIC MALIGNANCY	0	1	0	0	0	0	0	0	Medicare	Governmental	0	1	0	English	0	0	0				2		0		0		0		0		14
1	Male	0	76	1	White	Non-Hispanic	Non-Hispanic White	1	0	0	0	0	0	1	0	0	1	SKIN	0	0	0	0	0	0	0	1	Medicare	Governmental	0	1	0	English	0	0	0				2		0		0		0		0		0
1	Female	1	76	1	White	Non-Hispanic	Non-Hispanic White	1	0	0	0	0	0	1	0	0	1	HEMATOLOGIC MALIGNANCY	0	1	0	0	0	0	0	0	Medicare	Governmental	0	1	0	English	0	0	0				2		2		0		1	3	0
1	Female	1	76	1	White	Non-Hispanic	Non-Hispanic White	1	0	0	0	0	0	1	0	1	3	RESPIRATORY	0	0	0	0	0	1	0	0	Medicare	Governmental	0	1	0	English	0	0	0				2		0		0		0		0		155
1	Female	1	76	1	White	Non-Hispanic	Non-Hispanic White	1	0	0	0	0	0	1	0	0	1	HEMATOLOGIC MALIGNANCY	0	1	0	0	0	0	0	0	Medicare	Governmental	0	1	0	English	0	0	0				2		0		0		0		0		28
1	Female	1	76	1	Black	Non-Hispanic	Non-Hispanic Black	2	0	1	1	0	1	0	0	0	1	SOFT TISSUE	0	0	0	0	0	0	0	1	Medicare	Governmental	0	1	0	English	0	0	1	21	0		2		0		0		0		0		30
1	Female	1	76	1	Asian	Non-Hispanic	Non-Hispanic, all other races	3	0	1	1	0	0	0	1	0	1	BREAST	1	0	0	0	0	0	0	0	Medicare	Governmental	0	1	0	English	0	0	0				2		2		0		1	1	0
1	Female	1	76	1	Other	Hispanic	Hispanic, any race	4	1	1	1	1	0	0	0	0	2	GENITAL SYSTEM, FEMALE	0	0	0	1	0	0	0	0	Medicare	Governmental	0	1	0	English	0	0	0				2		0		0		0		0		134
1	Male	0	76	1	White	Non-Hispanic	Non-Hispanic White	1	0	0	0	0	0	1	0	0	1	HEMATOLOGIC MALIGNANCY	0	1	0	0	0	0	0	0	Medicare	Governmental	0	1	0	English	0	0	0				0		0		0		0		2		180
1	Male	0	76	1	White	Non-Hispanic	Non-Hispanic White	1	0	0	0	0	0	1	0	0	1	GENITAL SYSTEM, MALE	0	0	1	0	0	0	0	0	Managed Care	Managed Care	1	0	0	English	0	2	0				2		0				0		0		0
1	Male	0	76	1	White	Non-Hispanic	Non-Hispanic White	1	0	0	0	0	0	1	0	0	1	GENITAL SYSTEM, MALE	0	0	1	0	0	0	0	0	Medicare	Governmental	0	1	0	English	0	2	0				0		0		0		1	5	1	4	90
1	Female	1	76	1	White	Non-Hispanic	Non-Hispanic White	1	0	0	0	0	0	1	0	0	1	HEMATOLOGIC MALIGNANCY	0	1	0	0	0	0	0	0	Medicare	Governmental	0	1	0	English	0	0	0						0		0		0		0		7
1	Male	0	76	1	White	Non-Hispanic	Non-Hispanic White	1	0	0	0	0	0	1	0	0	1	ORAL CAVITY	0	0	0	0	0	0	0	1	Medicare	Governmental	0	1	0	English	0	0	0				2		0		0		0		0		90
1	Male	0	76	1	White	Non-Hispanic	Non-Hispanic White	1	0	0	0	0	0	1	0	0	2	GENITAL SYSTEM, MALE	0	0	1	0	0	0	0	0	Medicare	Governmental	0	1	0	English	0	0	0				2		0		0		0		0		90
1	Male	0	76	1	White	Non-Hispanic	Non-Hispanic White	1	0	0	0	0	0	1	0	0	1	HEMATOLOGIC MALIGNANCY	0	1	0	0	0	0	0	0	Medicare	Governmental	0	1	0	English	0	0	0				0		0		0		0		0		14
1	Female	1	76	1	White	Non-Hispanic	Non-Hispanic White	1	0	0	0	0	0	1	0	0	1	BREAST	1	0	0	0	0	0	0	0	Medicare	Governmental	0	1	0	English	0	0	0						0		0		0		0
1	Male	0	76	1	White	Non-Hispanic	Non-Hispanic White	1	0	0	0	0	0	1	0	0	3	RESPIRATORY	0	0	0	0	0	1	0	0	Medicare	Governmental	0	1	0	English	0	0	0				2		0		0		1	1	0		90
1	Male	0	76	1	White	Non-Hispanic	Non-Hispanic White	1	0	0	0	0	0	1	0	0	1	GENITAL SYSTEM, MALE	0	0	1	0	0	0	0	0	Medicare	Governmental	0	1	0	English	0	0	0				2		0		0		0		0
1	Female	1	76	1	White	Non-Hispanic	Non-Hispanic White	1	0	0	0	0	0	1	0	1	2	Bone and Joint	0	0	0	0	0	0	0	1	Medicare	Governmental	0	1	0	English	0	0	0				2		0		0		0		2		21
1	Female	1	76	1	White	Non-Hispanic	Non-Hispanic White	1	0	0	0	0	0	1	0	0	1	HEMATOLOGIC MALIGNANCY	0	1	0	0	0	0	0	0	Medicare	Governmental	0	1	0	English	0	0	0				2		0		0		0		0		150
1	Male	0	76	1	White	Non-Hispanic	Non-Hispanic White	1	0	0	0	0	0	1	0	0	2	GENITAL SYSTEM, MALE	0	0	1	0	0	0	0	0	Medicare	Governmental	0	1	0	English	0	2	0				2		0		0		0		0		0
1	Female	1	76	1	White	Non-Hispanic	Non-Hispanic White	1	0	0	0	0	0	1	0	0	1	HEMATOLOGIC MALIGNANCY	0	1	0	0	0	0	0	0	Medicare	Governmental	0	1	0	English	0	0	1	10	0		0		0		0		0		0		2
1	Female	1	76	1	White	Non-Hispanic	Non-Hispanic White	1	0	0	0	0	0	1	0	0	1	HEMATOLOGIC MALIGNANCY	0	1	0	0	0	0	0	0	Medicare	Governmental	0	1	0	English	0	0	0				2		0		0		0		0		90
1	Female	1	76	1	White	Non-Hispanic	Non-Hispanic White	1	0	0	0	0	0	1	0	0	1	BREAST	1	0	0	0	0	0	0	0	Medicare	Governmental	0	1	0	English	0	0	0						0		0		0		0
1	Female	1	76	1	White	Non-Hispanic	Non-Hispanic White	1	0	0	0	0	0	1	0	0	1	BREAST	1	0	0	0	0	0	0	0	Medicare	Governmental	0	1	0	English	0	0	1	8	0		2		0		0		0		0
1	Female	1	76	1	White	Non-Hispanic	Non-Hispanic White	1	0	0	0	0	0	1	0	0	1	BREAST	1	0	0	0	0	0	0	0	Medicare	Governmental	0	1	0	English	0	0	0				0		0		0		0		0		95
1	Female	1	76	1	White	Non-Hispanic	Non-Hispanic White	1	0	0	0	0	0	1	0	0	1	RESPIRATORY	0	0	0	0	0	1	0	0	Medicare	Governmental	0	1	0	English	0	0	0				2		0		0		0		0		150
1	Female	1	76	1	White	Non-Hispanic	Non-Hispanic White	1	0	0	0	0	0	1	0	0	1	BREAST	1	0	0	0	0	0	0	0	Medicare	Governmental	0	1	0	English	0	0	0				2		0		0		0		0		5
1	Female	1	76	1	White	Non-Hispanic	Non-Hispanic White	1	0	0	0	0	0	1	0	0	1	GENITAL SYSTEM, FEMALE	0	0	0	1	0	0	0	0	Medicare	Governmental	0	1	0	English	0	0	0				0		0		0		0		0		143
1	Female	1	76	1	White	Non-Hispanic	Non-Hispanic White	1	0	0	0	0	0	1	0	0	1	HEMATOLOGIC MALIGNANCY	0	1	0	0	0	0	0	0	Medicare	Governmental	0	1	0	English	0	0	0				2		0		0		0		0		120
1	Female	1	76	1	White	Non-Hispanic	Non-Hispanic White	1	0	0	0	0	0	1	0	0	2	BREAST	1	0	0	0	0	0	0	0	Medicare	Governmental	0	1	0	English	0	0	0				2		0		0		0		0		120
1	Female	1	76	1	White	Non-Hispanic	Non-Hispanic White	1	0	0	0	0	0	1	0	0	1	NEUROENDOCRINE	0	0	0	0	0	0	0	1	Medicare	Governmental	0	1	0	English	0	0	0				2		0		0		0		0
1	Female	1	76	1	White	Non-Hispanic	Non-Hispanic White	1	0	0	0	0	0	1	0	0	3	DIGESTIVE	0	0	0	0	1	0	0	0	Medicare	Governmental	0	1	0	English	0	0	0				2		0		0		0		0		0
1	Female	1	76	1	White	Non-Hispanic	Non-Hispanic White	1	0	0	0	0	0	1	0	1	2	BREAST	1	0	0	0	0	0	0	0	Medicare	Governmental	0	1	0	English	0	0	0				2		0		0		0		0		121
1	Male	0	76	1	White	Non-Hispanic	Non-Hispanic White	1	0	0	0	0	0	1	0	0	1	GENITAL SYSTEM, MALE	0	0	1	0	0	0	0	0	Medicare	Governmental	0	1	0	English	0	0	1	26	0		2		0		0		0		0		55
1	Female	1	76	1	White	Non-Hispanic	Non-Hispanic White	1	0	0	0	0	0	1	0	1	2	GENITAL SYSTEM, FEMALE	0	0	0	1	0	0	0	0	Medicare	Governmental	0	1	0	English	0	0	0				2		0		0		1	6	0
1	Female	1	76	1	White	Non-Hispanic	Non-Hispanic White	1	0	0	0	0	0	1	0	0	1	DIGESTIVE	0	0	0	0	1	0	0	0	Medicare	Governmental	0	1	0	English	0	0	0				0		1	1	0		1	1	0
1	Male	0	76	1	White	Non-Hispanic	Non-Hispanic White	1	0	0	0	0	0	1	0	0	1	URINARY TRACT	0	0	0	0	0	0	0	1	Medicare	Governmental	0	1	0	English	0	0	0				2		0		0		0		0
1	Male	0	76	1	White	Non-Hispanic	Non-Hispanic White	1	0	0	0	0	0	1	0	0	1	GENITAL SYSTEM, MALE	0	0	1	0	0	0	0	0	Medicare	Governmental	0	1	0	English	0	0	0				2		0		0		1		0		150
1	Male	0	76	1	White	Non-Hispanic	Non-Hispanic White	1	0	0	0	0	0	1	0	0	2	SKIN	0	0	0	0	0	0	0	1	Medicare	Governmental	0	1	0	English	0	0	0				2		0		0		0		0		120
1	Male	0	76	1	White	Non-Hispanic	Non-Hispanic White	1	0	0	0	0	0	1	0	0	1	HEMATOLOGIC MALIGNANCY	0	1	0	0	0	0	0	0	Managed Care	Managed Care	1	0	0	English	0	0	0				2		0		0		0		0
1	Female	1	76	1	White	Non-Hispanic	Non-Hispanic White	1	0	0	0	0	0	1	0	0	1	DIGESTIVE	0	0	0	0	1	0	0	0	Medicare	Governmental	0	1	0	English	0	2	0				2		0		0		0		0		143
1	Female	1	76	1	White	Non-Hispanic	Non-Hispanic White	1	0	0	0	0	0	1	0	1	6	SOFT TISSUE	0	0	0	0	0	0	0	1	Medicare	Governmental	0	1	0	English	0	0	1	20	0		2		0		0		0		0
1	Male	0	76	1	White	Non-Hispanic	Non-Hispanic White	1	0	0	0	0	0	1	0	0	1	ORAL CAVITY	0	0	0	0	0	0	0	1	Medicare	Governmental	0	1	0	English	0	0	1	40	0		2		0		0		1	6	0		25
1	Female	1	76	1	White	Non-Hispanic	Non-Hispanic White	1	0	0	0	0	0	1	0	0	1	BREAST	1	0	0	0	0	0	0	0	Medicare	Governmental	0	1	0	English	0	0	0				2		0		0		0		0
1	Female	1	76	1	White	Non-Hispanic	Non-Hispanic White	1	0	0	0	0	0	1	0	1	2	GENITAL SYSTEM, FEMALE	0	0	0	1	0	0	0	0	Medicare	Governmental	0	1	0	English	0	0	1	30	0		2		0		0		0		0		70
1	Female	1	76	1	White	Non-Hispanic	Non-Hispanic White	1	0	0	0	0	0	1	0	0	1	GENITAL SYSTEM, FEMALE	0	0	0	1	0	0	0	0	Medicare	Governmental	0	1	0	English	0	0	0				2		2		0		0		0		90
1	Male	0	76	1	White	Non-Hispanic	Non-Hispanic White	1	0	0	0	0	0	1	0	0	1	ORAL CAVITY	0	0	0	0	0	0	0	1	Medicare	Governmental	0	1	0	English	0	0	0				2		0		0		1	2	0		21
1	Female	1	76	1	White	Non-Hispanic	Non-Hispanic White	1	0	0	0	0	0	1	0	1	2	ENDOCRINE	0	0	0	0	0	0	0	1	Medicare	Governmental	0	1	0	English	0	2	0				2		1	1	0		1	3	1	1	60
1	Female	1	76	1	White	Non-Hispanic	Non-Hispanic White	1	0	0	0	0	0	1	0	0	1	HEMATOLOGIC MALIGNANCY	0	1	0	0	0	0	0	0	Medicare	Governmental	0	1	0	English	0	0	1	140	0		2		1	1	0		1	2	1	1	134
1	Female	1	76	1	Unknown	Unknown						0	0	0	0	0	1	URINARY TRACT	0	0	0	0	0	0	0	1	Medicare	Governmental	0	1	0	English	0	0	0				2		0		0		0		2		170
1	Female	1	76	1	White	Non-Hispanic	Non-Hispanic White	1	0	0	0	0	0	1	0	0	1	HEMATOLOGIC MALIGNANCY	0	1	0	0	0	0	0	0	Medicare	Governmental	0	1	0	English	0	2	1	14	0		0		0		0		0		0		122
1	Male	0	76	1	White	Non-Hispanic	Non-Hispanic White	1	0	0	0	0	0	1	0	1	3	URINARY TRACT	0	0	0	0	0	0	0	1	Medicare	Governmental	0	1	0	English	0	0	0				0		0		0		0		0		14
1	Male	0	76	1	White	Non-Hispanic	Non-Hispanic White	1	0	0	0	0	0	1	0	1	3	URINARY TRACT	0	0	0	0	0	0	0	1	Medicare	Governmental	0	1	0	English	0	0	0				2		2		0		0		2		100
1	Male	0	76	1	White	Non-Hispanic	Non-Hispanic White	1	0	0	0	0	0	1	0	1	2	ORAL CAVITY	0	0	0	0	0	0	0	1	Medicare	Governmental	0	1	0	English	0	0	0				2		0		0		0		0		60
1	Male	0	76	1	White	Non-Hispanic	Non-Hispanic White	1	0	0	0	0	0	1	0	0	1	RESPIRATORY	0	0	0	0	0	1	0	0	Medicare	Governmental	0	1	0	English	0	0	0				2		2		0		1	3	1		90
1	Female	1	76	1	White	Non-Hispanic	Non-Hispanic White	1	0	0	0	0	0	1	0	0	1	Bone and Joint	0	0	0	0	0	0	0	1	Medicare	Governmental	0	1	0	English	0	1	1	21	0		0		1	2	0		1	9	0		14
1	Male	0	76	1	White	Non-Hispanic	Non-Hispanic White	1	0	0	0	0	0	1	0	0	1	HEMATOLOGIC MALIGNANCY	0	1	0	0	0	0	0	0	Medicare	Governmental	0	1	0	English	0	0	1	60	0		2		0		0		0		0		150
1	Male	0	76	1	White	Refused				0		0	0	0	0	0	1	GENITAL SYSTEM, MALE	0	0	1	0	0	0	0	0	Medicare	Governmental	0	1	0	English	0	0	0				2		0		0		0		0		7
1	Female	1	76	1	White	Non-Hispanic	Non-Hispanic White	1	0	0	0	0	0	1	0	0	1	GENITAL SYSTEM, FEMALE	0	0	0	1	0	0	0	0	Medicare	Governmental	0	1	0	English	0	2	0				2		0		0		1	2	0		100
1	Male	0	76	1	White	Non-Hispanic	Non-Hispanic White	1	0	0	0	0	0	1	0	0	2	DIGESTIVE	0	0	0	0	1	0	0	0	Medicare	Governmental	0	1	0	English	0	0	1	45	0		0		0		0		0		0
1	Male	0	76	1	White	Non-Hispanic	Non-Hispanic White	1	0	0	0	0	0	1	0	1	3	SKIN	0	0	0	0	0	0	0	1	Medicare	Governmental	0	1	0	English	0	0	0				2		0		0		0		0		7
1	Female	1	76	1	White	Non-Hispanic	Non-Hispanic White	1	0	0	0	0	0	1	0	0	1	RESPIRATORY	0	0	0	0	0	1	0	0	Medicare	Governmental	0	1	0	English	0	0	0				2		0		0		0		0
1	Male	0	76	1	White	Non-Hispanic	Non-Hispanic White	1	0	0	0	0	0	1	0	0	1	HEMATOLOGIC MALIGNANCY	0	1	0	0	0	0	0	0	Medicare	Governmental	0	1	0	English	0	0	0				2		0		0		0		0		31
1	Female	1	76	1	White	Non-Hispanic	Non-Hispanic White	1	0	0	0	0	0	1	0	0	1	GENITAL SYSTEM, FEMALE	0	0	0	1	0	0	0	0	Self-pay	Non-insured	0	0	1	English	0	0	1	120	0		2		0		0		0		0		14
1	Male	0	76	1	White	Non-Hispanic	Non-Hispanic White	1	0	0	0	0	0	1	0	0	1	GENITAL SYSTEM, MALE	0	0	1	0	0	0	0	0	Medicare	Governmental	0	1	0	English	0	0	1	20	0				0		0		0		0		60
1	Male	0	76	1	White	Non-Hispanic	Non-Hispanic White	1	0	0	0	0	0	1	0	0	1	HEMATOLOGIC MALIGNANCY	0	1	0	0	0	0	0	0	Medicare	Governmental	0	1	0	English	0	0	0				0		0		0		0		0		45
1	Female	1	76	1	White	Non-Hispanic	Non-Hispanic White	1	0	0	0	0	0	1	0	0	1	BREAST	1	0	0	0	0	0	0	0	Medicare	Governmental	0	1	0	English	0	0	1	18	0				0		0		0		0		125
1	Male	0	76	1	White	Non-Hispanic	Non-Hispanic White	1	0	0	0	0	0	1	0	1	2	GENITAL SYSTEM, MALE	0	0	1	0	0	0	0	0	Medicare	Governmental	0	1	0	English	0	0	0				2		0		0		0		0		7
1	Male	0	76	1	White	Non-Hispanic	Non-Hispanic White	1	0	0	0	0	0	1	0	1	2	URINARY TRACT	0	0	0	0	0	0	0	1	Medicare	Governmental	0	1	0	English	0	0	0				2		2		0		0		0
1	Male	0	76	1	White	Non-Hispanic	Non-Hispanic White	1	0	0	0	0	0	1	0	0	3	URINARY TRACT	0	0	0	0	0	0	0	1	Medicare	Governmental	0	1	0	English	0	0	1	14	0		2		0		0		0		0		60
1	Male	0	76	1	White	Non-Hispanic	Non-Hispanic White	1	0	0	0	0	0	1	0	0	1	GENITAL SYSTEM, MALE	0	0	1	0	0	0	0	0	Medicare	Governmental	0	1	0	English	0	0	0				2		0		0		0		0
1	Male	0	76	1	White	Non-Hispanic	Non-Hispanic White	1	0	0	0	0	0	1	0	1	2	GENITAL SYSTEM, MALE	0	0	1	0	0	0	0	0	Medicare	Governmental	0	1	0	English	0	0	0				2		0		0		0		0		120
1	Female	1	76	1	White	Non-Hispanic	Non-Hispanic White	1	0	0	0	0	0	1	0	0	1	GENITAL SYSTEM, FEMALE	0	0	0	1	0	0	0	0	Medicare	Governmental	0	1	0	English	0	0	0				2		0		0		0		0
1	Female	1	76	1	White	Non-Hispanic	Non-Hispanic White	1	0	0	0	0	0	1	0	0	1	GENITAL SYSTEM, FEMALE	0	0	0	1	0	0	0	0	Medicare	Governmental	0	1	0	English	0	0	0				2		0		0		0		1	1	0
1	Female	1	76	1	White	Non-Hispanic	Non-Hispanic White	1	0	0	0	0	0	1	0	0	1	BREAST	1	0	0	0	0	0	0	0	Medicare	Governmental	0	1	0	English	0	2	0				2		0		0		0		0
1	Female	1	76	1	White	Non-Hispanic	Non-Hispanic White	1	0	0	0	0	0	1	0	0	1	BREAST	1	0	0	0	0	0	0	0	Medicare	Governmental	0	1	0	English	0	0	0				2		0		0		0		0
1	Female	1	76	1	White	Non-Hispanic	Non-Hispanic White	1	0	0	0	0	0	1	0	0	2	BREAST	1	0	0	0	0	0	0	0	Medicare	Governmental	0	1	0	English	0	0	0				2		0		0		0		0
1	Male	0	76	1	White	Non-Hispanic	Non-Hispanic White	1	0	0	0	0	0	1	0	0	1	DIGESTIVE	0	0	0	0	1	0	0	0	Medicare	Governmental	0	1	0	English	0	0	0				2		2		0		0		0		30
1	Female	1	76	1	White	Non-Hispanic	Non-Hispanic White	1	0	0	0	0	0	1	0	0	1	BREAST	1	0	0	0	0	0	0	0	Medicare	Governmental	0	1	0	English	0	0	0				2		0		0		0		0		90
1	Female	1	76	1	White	Non-Hispanic	Non-Hispanic White	1	0	0	0	0	0	1	0	1	2	ENDOCRINE	0	0	0	0	0	0	0	1	Medicare	Governmental	0	1	0	English	0	0	0				2		0		0		0		0		8
1	Male	0	76	1	White	Non-Hispanic	Non-Hispanic White	1	0	0	0	0	0	1	0	0	1	HEMATOLOGIC MALIGNANCY	0	1	0	0	0	0	0	0	Medicare	Governmental	0	1	0	English	0	1	1	30	0		2		2		0		0		2		180
1	Male	0	76	1	White	Non-Hispanic	Non-Hispanic White	1	0	0	0	0	0	1	0	0	1	HEMATOLOGIC MALIGNANCY	0	1	0	0	0	0	0	0	Medicare	Governmental	0	1	0	English	0	0	0				0		0		0		1	1	0		15
1	Male	0	76	1	White	Non-Hispanic	Non-Hispanic White	1	0	0	0	0	0	1	0	0	2	HEMATOLOGIC MALIGNANCY	0	1	0	0	0	0	0	0	Medicare	Governmental	0	1	0	English	0	0	1	7	0		2		0		0		0		0		60
1	Female	1	76	1	White	Non-Hispanic	Non-Hispanic White	1	0	0	0	0	0	1	0	0	1	HEMATOLOGIC MALIGNANCY	0	1	0	0	0	0	0	0	Medicare	Governmental	0	1	0	English	0	0	0				2		0		0		1	2	0		120
1	Male	0	76	1	White	Non-Hispanic	Non-Hispanic White	1	0	0	0	0	0	1	0	0	1	ORAL CAVITY	0	0	0	0	0	0	0	1	Medicare	Governmental	0	1	0	English	0	0	1	21	0		0		0		0		0		0		45
1	Female	1	76	1	White	Non-Hispanic	Non-Hispanic White	1	0	0	0	0	0	1	0	0	1	BREAST	1	0	0	0	0	0	0	0	Medicare	Governmental	0	1	0	English	0	0	0				2		0		0		0		2		60
1	Male	0	76	1	White	Non-Hispanic	Non-Hispanic White	1	0	0	0	0	0	1	0	1	3	ORAL CAVITY	0	0	0	0	0	0	0	1	Medicare	Governmental	0	1	0	English	0	2	0				2		0		0		0		0		14
1	Female	1	76	1	White	Non-Hispanic	Non-Hispanic White	1	0	0	0	0	0	1	0	0	1	RESPIRATORY	0	0	0	0	0	1	0	0	Medicare	Governmental	0	1	0	English	0	0	0				2		0		0		0		0		120
1	Male	0	76	1	White	Non-Hispanic	Non-Hispanic White	1	0	0	0	0	0	1	0	0	1	HEMATOLOGIC MALIGNANCY	0	1	0	0	0	0	0	0	Medicare	Governmental	0	1	0	English	0	0	1	10	0		2		0		0		0		2		75
1	Female	1	76	1	White	Non-Hispanic	Non-Hispanic White	1	0	0	0	0	0	1	0	0	1	RESPIRATORY	0	0	0	0	0	1	0	0	Medicare	Governmental	0	1	0	English	0	0	0				2		0		0		0		0		142
1	Female	1	76	1	White	Refused				0		0	0	0	0	0	1	BREAST	1	0	0	0	0	0	0	0	Medicare	Governmental	0	1	0	English	0	0	0				2		2		0		0		0
1	Male	0	76	1	White	Non-Hispanic	Non-Hispanic White	1	0	0	0	0	0	1	0	0	1	HEMATOLOGIC MALIGNANCY	0	1	0	0	0	0	0	0	Managed Care	Managed Care	1	0	0	English	0	0	1	9	0		2		0		0		0		0
1	Male	0	76	1	White	Non-Hispanic	Non-Hispanic White	1	0	0	0	0	0	1	0	0	1	GENITAL SYSTEM, MALE	0	0	1	0	0	0	0	0	Medicare	Governmental	0	1	0	English	0	0	0				2		0		0		0		0		22
1	Female	1	76	1	White	Non-Hispanic	Non-Hispanic White	1	0	0	0	0	0	1	0	0	1	BREAST	1	0	0	0	0	0	0	0	Medicare	Governmental	0	1	0	English	0	0	0				0		0		0		0		0		7
1	Female	1	76	1	White	Non-Hispanic	Non-Hispanic White	1	0	0	0	0	0	1	0	0	1	DIGESTIVE	0	0	0	0	1	0	0	0	Medicare	Governmental	0	1	0	English	0	0	0				2		0		0		0		0		0
1	Male	0	76	1	White	Non-Hispanic	Non-Hispanic White	1	0	0	0	0	0	1	0	1	3	OTHER & ILL_DEFINED	0	0	0	0	0	0	1	0	Medicare	Governmental	0	1	0	English	0	0	0				2		0		0		0		0		120
1	Female	1	76	1	White	Non-Hispanic	Non-Hispanic White	1	0	0	0	0	0	1	0	0	3	BREAST	1	0	0	0	0	0	0	0	Medicare	Governmental	0	1	0	English	0	0	0				2		2		0		1	2	0
1	Male	0	76	1	White	Non-Hispanic	Non-Hispanic White	1	0	0	0	0	0	1	0	1	3	URINARY TRACT	0	0	0	0	0	0	0	1	Medicare	Governmental	0	1	0	English	0	2	0				2		0		0		0		0		150
1	Female	1	76	1	White	Non-Hispanic	Non-Hispanic White	1	0	0	0	0	0	1	0	1	2	RESPIRATORY	0	0	0	0	0	1	0	0	Medicare	Governmental	0	1	0	English	0	0	0				2		0		0		0		0		130
1	Male	0	76	1	White	Non-Hispanic	Non-Hispanic White	1	0	0	0	0	0	1	0	0	1	GENITAL SYSTEM, MALE	0	0	1	0	0	0	0	0	Medicare	Governmental	0	1	0	English	0	0	1	60	0		2		0		0		0		2		90
1	Female	1	76	1	White	Non-Hispanic	Non-Hispanic White	1	0	0	0	0	0	1	0	0	1	RESPIRATORY	0	0	0	0	0	1	0	0	Medicare	Governmental	0	1	0	English	0	0	0				2		0				1	3	1	2	101
1	Male	0	76	1	White	Non-Hispanic	Non-Hispanic White	1	0	0	0	0	0	1	0	1	3	SKIN	0	0	0	0	0	0	0	1	Medicare	Governmental	0	1	0	English	0	0	0				2		0		0		0		0		120
1	Female	1	76	1	White	Non-Hispanic	Non-Hispanic White	1	0	0	0	0	0	1	0	1	2	GENITAL SYSTEM, FEMALE	0	0	0	1	0	0	0	0	Medicare	Governmental	0	1	0	English	0	0	0				2		0		0		0		0		150
1	Male	0	76	1	Native Hawaiian or Other Pacific	Non-Hispanic	Non-Hispanic, all other races	3	0	1	1	0	0	0	1	0	1	HEMATOLOGIC MALIGNANCY	0	1	0	0	0	0	0	0	Medicare	Governmental	0	1	0	English	0	0	0				2		0		0		0		2
1	Female	1	76	1	White	Non-Hispanic	Non-Hispanic White	1	0	0	0	0	0	1	0	0	1	HEMATOLOGIC MALIGNANCY	0	1	0	0	0	0	0	0	Medicare	Governmental	0	1	0	English	0	0	0				2		0		0		0		0		90
1	Male	0	76	1	White	Non-Hispanic	Non-Hispanic White	1	0	0	0	0	0	1	0	0	1	GENITAL SYSTEM, MALE	0	0	1	0	0	0	0	0	Medicare	Governmental	0	1	0	English	0	0	0				2		1	3	0		0		0		0
1	Male	0	76	1	White	Non-Hispanic	Non-Hispanic White	1	0	0	0	0	0	1	0	0	1	METASTATIC CANCER	0	0	0	0	0	0	1	0	Medicare	Governmental	0	1	0	English	0	0	0				2		0		0		0		0
1	Female	1	76	1	White	Non-Hispanic	Non-Hispanic White	1	0	0	0	0	0	1	0	1	2	DIGESTIVE	0	0	0	0	1	0	0	0	Medicare	Governmental	0	1	0	English	0	0	0				0		1	1	1	1	0		2		0
1	Male	0	76	1	White	Non-Hispanic	Non-Hispanic White	1	0	0	0	0	0	1	0	0	1	HEMATOLOGIC MALIGNANCY	0	1	0	0	0	0	0	0	Managed Care	Managed Care	1	0	0	English	0	1	1	33	1	1	0		1	1	0		0		0		90
1	Male	0	76	1	White	Non-Hispanic	Non-Hispanic White	1	0	0	0	0	0	1	0	0	1	RESPIRATORY	0	0	0	0	0	1	0	0	Medicare	Governmental	0	1	0	English	0	0	0				2		0		0		0		0		60
1	Male	0	76	1	White	Non-Hispanic	Non-Hispanic White	1	0	0	0	0	0	1	0	0	1	DIGESTIVE	0	0	0	0	1	0	0	0	Medicare	Governmental	0	1	0	English	0	0	0				2		0		0		0		0		90
1	Female	1	76	1	White	Non-Hispanic	Non-Hispanic White	1	0	0	0	0	0	1	0	0	1	BREAST	1	0	0	0	0	0	0	0	Medicare	Governmental	0	1	0	English	0	0	1	25	0		2		0		0		1	4	0		90
1	Male	0	76	1	White	Non-Hispanic	Non-Hispanic White	1	0	0	0	0	0	1	0	1	3	OTHER & ILL_DEFINED	0	0	0	0	0	0	1	0	Medicare	Governmental	0	1	0	English	0	0	0				0		0		0		0		0		0
1	Male	0	76	1	White	Non-Hispanic	Non-Hispanic White	1	0	0	0	0	0	1	0	0	2	URINARY TRACT	0	0	0	0	0	0	0	1	Medicare	Governmental	0	1	0	English	0		1	5	0		2		0		0		0		0		90
1	Female	1	76	1	White	Non-Hispanic	Non-Hispanic White	1	0	0	0	0	0	1	0	0	1	HEMATOLOGIC MALIGNANCY	0	1	0	0	0	0	0	0	Medicare	Governmental	0	1	0	English	0	0	0				2		0		0		0		0
1	Male	0	76	1	White	Non-Hispanic	Non-Hispanic White	1	0	0	0	0	0	1	0	0	1	URINARY TRACT	0	0	0	0	0	0	0	1	Medicare	Governmental	0	1	0	English	0	0	0				2		0		0		0		0		0
1	Male	0	76	1	White	Non-Hispanic	Non-Hispanic White	1	0	0	0	0	0	1	0	0	1	URINARY TRACT	0	0	0	0	0	0	0	1	Medicare	Governmental	0	1	0	English	0	0	0				2		0		0		0		0
1	Female	1	76	1	White	Non-Hispanic	Non-Hispanic White	1	0	0	0	0	0	1	0	0	1	ORAL CAVITY	0	0	0	0	0	0	0	1	Medicare	Governmental	0	1	0	English	0	0	0				2		0		0		0		0
1	Male	0	76	1	White	Non-Hispanic	Non-Hispanic White	1	0	0	0	0	0	1	0	0	1	RESPIRATORY	0	0	0	0	0	1	0	0	Medicare	Governmental	0	1	0	English	0	0	0				2		0		0		0		0
1	Female	1	76	1	White	Non-Hispanic	Non-Hispanic White	1	0	0	0	0	0	1	0	0	1	HEMATOLOGIC MALIGNANCY	0	1	0	0	0	0	0	0	Medicare	Governmental	0	1	0	English	0	0	0				2		0		0		0		0		124
1	Male	0	76	1	White	Non-Hispanic	Non-Hispanic White	1	0	0	0	0	0	1	0	0	1	HEMATOLOGIC MALIGNANCY	0	1	0	0	0	0	0	0	Medicare	Governmental	0	1	0	English	0	0	0				0		0		0		0		0		120
1	Male	0	76	1	White	Non-Hispanic	Non-Hispanic White	1	0	0	0	0	0	1	0	1	3	OTHER & ILL_DEFINED	0	0	0	0	0	0	1	0	Medicare	Governmental	0	1	0	English	0	0	0				2		0		0		1	1	0		35
1	Female	1	76	1	White	Non-Hispanic	Non-Hispanic White	1	0	0	0	0	0	1	0	0	1	HEMATOLOGIC MALIGNANCY	0	1	0	0	0	0	0	0	Medicare	Governmental	0	1	0	English	0	0	0				2		1	1	0		1	4	0
1	Male	0	76	1	White	Non-Hispanic	Non-Hispanic White	1	0	0	0	0	0	1	0	1	2	RESPIRATORY	0	0	0	0	0	1	0	0	Medicare	Governmental	0	1	0	English	0	0	1	14	0				0		0		0		0		30
1	Male	0	76	1	White	Non-Hispanic	Non-Hispanic White	1	0	0	0	0	0	1	0	0	1	URINARY TRACT	0	0	0	0	0	0	0	1	Medicare	Governmental	0	1	0	English	0	2	0				2		0		0		0		0
1	Male	0	76	1	White	Non-Hispanic	Non-Hispanic White	1	0	0	0	0	0	1	0	0	2	GENITAL SYSTEM, MALE	0	0	1	0	0	0	0	0	Medicare	Governmental	0	1	0	English	0	0	0				2		0		0		0		0		7
1	Male	0	76	1	White	Non-Hispanic	Non-Hispanic White	1	0	0	0	0	0	1	0	0	1	HEMATOLOGIC MALIGNANCY	0	1	0	0	0	0	0	0	Medicare	Governmental	0	1	0	English	0	0	0				2		0		0		0		0		14
1	Male	0	76	1	White	Non-Hispanic	Non-Hispanic White	1	0	0	0	0	0	1	0	0	1	GENITAL SYSTEM, MALE	0	0	1	0	0	0	0	0	Medicare	Governmental	0	1	0	English	0	0	0				2		0		0		0		0		150
1	Male	0	76	1	White	Non-Hispanic	Non-Hispanic White	1	0	0	0	0	0	1	0	0	1	GENITAL SYSTEM, MALE	0	0	1	0	0	0	0	0	Medicare	Governmental	0	1	0	English	0	0	1	60	0		0		0		0		0		0		14
1	Female	1	76	1	White	Non-Hispanic	Non-Hispanic White	1	0	0	0	0	0	1	0	0	1	HEMATOLOGIC MALIGNANCY	0	1	0	0	0	0	0	0	Medicare	Governmental	0	1	0	English	0	0	0				2		0		0		0		0
1	Female	1	76	1	White	Hispanic	Hispanic, any race	4	1	0	1	1	0	0	0	1	2	BREAST	1	0	0	0	0	0	0	0	Medicare	Governmental	0	1	0	English	0	0	1	60	0				0		0		0		0		120
1	Male	0	76	1	White	Non-Hispanic	Non-Hispanic White	1	0	0	0	0	0	1	0	0	1	GENITAL SYSTEM, MALE	0	0	1	0	0	0	0	0	Individual Plan	Managed Care	1	0	0	English	0	0	0				2		0		0		0		0		105
1	Female	1	76	1	White	Non-Hispanic	Non-Hispanic White	1	0	0	0	0	0	1	0	0	2	URINARY TRACT	0	0	0	0	0	0	0	1	Medicare	Governmental	0	1	0	English	0	1	0				0		0		0		1	1	0		160
1	Female	1	76	1	White	Non-Hispanic	Non-Hispanic White	1	0	0	0	0	0	1	0	0	1	RESPIRATORY	0	0	0	0	0	1	0	0	Medicare	Governmental	0	1	0	English	0	0	0						0		0		0		0		90
1	Male	0	76	1	White	Non-Hispanic	Non-Hispanic White	1	0	0	0	0	0	1	0	0	1	GENITAL SYSTEM, MALE	0	0	1	0	0	0	0	0	Medicare	Governmental	0	1	0	English	0	0	0				2		0		0		0		0
1	Male	0	76	1	White	Non-Hispanic	Non-Hispanic White	1	0	0	0	0	0	1	0	0	2	HEMATOLOGIC MALIGNANCY	0	1	0	0	0	0	0	0	Medicare	Governmental	0	1	0	English	0	0	0				0		0		0		0		0		38
1	Male	0	76	1	White	Non-Hispanic	Non-Hispanic White	1	0	0	0	0	0	1	0	0	2	ORAL CAVITY	0	0	0	0	0	0	0	1	Medicare	Governmental	0	1	0	English	0	2	0				2		0		0		1	1	0		14
1	Male	0	76	1	White	Non-Hispanic	Non-Hispanic White	1	0	0	0	0	0	1	0	0	1	GENITAL SYSTEM, MALE	0	0	1	0	0	0	0	0	Medicare	Governmental	0	1	0	English	0	0	0				2		0		0		0		0		60
1	Female	1	76	1	White	Non-Hispanic	Non-Hispanic White	1	0	0	0	0	0	1	0	0	1	RESPIRATORY	0	0	0	0	0	1	0	0	Medicare	Governmental	0	1	0	English	0	0	0				2		0		0		0		0
1	Male	0	76	1	White	Non-Hispanic	Non-Hispanic White	1	0	0	0	0	0	1	0	0	1	HEMATOLOGIC MALIGNANCY	0	1	0	0	0	0	0	0	Medicare	Governmental	0	1	0	English	0	0	0				2		0		0		0		0
1	Male	0	76	1	White	Non-Hispanic	Non-Hispanic White	1	0	0	0	0	0	1	0	1	3	URINARY TRACT	0	0	0	0	0	0	0	1	Medicare	Governmental	0	1	0	English	0	0	0				0		0		0		0		2		110
1	Male	0	76	1	White	Non-Hispanic	Non-Hispanic White	1	0	0	0	0	0	1	0	0	2	NEUROENDOCRINE	0	0	0	0	0	0	0	1	Medicare	Governmental	0	1	0	English	0	1	1	7	0		2		2		0		1	1	0		150
1	Female	1	76	1	White	Non-Hispanic	Non-Hispanic White	1	0	0	0	0	0	1	0	0	1	GENITAL SYSTEM, FEMALE	0	0	0	1	0	0	0	0	Medicare	Governmental	0	1	0	English	0	0	0				2		0		0		0		0		122
1	Male	0	76	1	White	Non-Hispanic	Non-Hispanic White	1	0	0	0	0	0	1	0	0	1	RESPIRATORY	0	0	0	0	0	1	0	0	Medicare	Governmental	0	1	0	English	0	0	0				2		0		0		0		2
1	Female	1	76	1	White	Refused				0		0	0	0	0	0	1	RESPIRATORY	0	0	0	0	0	1	0	0	Medicare	Governmental	0	1	0	English	0	0	0						0		0		0		0		60
1	Female	1	76	1	Refused	Refused						0	0	0	0	0	1	DIGESTIVE	0	0	0	0	1	0	0	0	Medicare	Governmental	0	1	0	English	0	0	0				2		0		0		0		0		36
1	Female	1	76	1	White	Non-Hispanic	Non-Hispanic White	1	0	0	0	0	0	1	0	0	1	SOFT TISSUE	0	0	0	0	0	0	0	1	Medicare	Governmental	0	1	0	English	0	0	1	1	2		2				0		0		0		120
1	Male	0	76	1	White	Non-Hispanic	Non-Hispanic White	1	0	0	0	0	0	1	0	0	1	DIGESTIVE	0	0	0	0	1	0	0	0	Medicare	Governmental	0	1	0	English	0	0	0				2		0		0		0		2		126
1	Male	0	76	1	White	Non-Hispanic	Non-Hispanic White	1	0	0	0	0	0	1	0	0	2	HEMATOLOGIC MALIGNANCY	0	1	0	0	0	0	0	0	Medicare	Governmental	0	1	0	English	0	0	0				2		0		0		0		0		112
1	Female	1	76	1	White	Non-Hispanic	Non-Hispanic White	1	0	0	0	0	0	1	0	0	1	BREAST	1	0	0	0	0	0	0	0	Medicare	Governmental	0	1	0	English	0	0	0				2		0		0		0		0		120
1	Male	0	76	1	White	Hispanic	Hispanic, any race	4	1	0	1	1	0	0	0	0	1	HEMATOLOGIC MALIGNANCY	0	1	0	0	0	0	0	0	Medicare	Governmental	0	1	0	English	0	0	0				2		0		0		0		0
1	Male	0	76	1	White	Non-Hispanic	Non-Hispanic White	1	0	0	0	0	0	1	0	1	2	GENITAL SYSTEM, MALE	0	0	1	0	0	0	0	0	Medicare	Governmental	0	1	0	English	0	0	0				2		0		0		0		0		150
1	Female	1	76	1	White	Non-Hispanic	Non-Hispanic White	1	0	0	0	0	0	1	0	0	1	ORAL CAVITY	0	0	0	0	0	0	0	1	Medicare	Governmental	0	1	0	English	0	2	0				2		0		0		0		0		0
1	Female	1	76	1	White	Non-Hispanic	Non-Hispanic White	1	0	0	0	0	0	1	0	0	1	HEMATOLOGIC MALIGNANCY	0	1	0	0	0	0	0	0	Medicare	Governmental	0	1	0	English	0	0	0				2		0		0		1	1	1	1	120
1	Male	0	76	1	White	Non-Hispanic	Non-Hispanic White	1	0	0	0	0	0	1	0	0	1	DIGESTIVE	0	0	0	0	1	0	0	0	Medicare	Governmental	0	1	0	English	0	0	1	24	0		0		0		0		0		0
1	Male	0	76	1	White	Non-Hispanic	Non-Hispanic White	1	0	0	0	0	0	1	0	0	1	URINARY TRACT	0	0	0	0	0	0	0	1	Medicare	Governmental	0	1	0	English	0	0	0				2		0		0		1	4	1	1	0
1	Male	0	76	1	White	Non-Hispanic	Non-Hispanic White	1	0	0	0	0	0	1	0	0	1	GENITAL SYSTEM, MALE	0	0	1	0	0	0	0	0	Medicare	Governmental	0	1	0	English	0	0	0				2		2		0		0		0
1	Male	0	76	1	White	Non-Hispanic	Non-Hispanic White	1	0	0	0	0	0	1	0	1	2	DIGESTIVE	0	0	0	0	1	0	0	0	Medicare	Governmental	0	1	0	English	0	0	1	15	0		2		0		0		0		0		0
1	Female	1	76	1	White	Hispanic	Hispanic, any race	4	1	0	1	1	0	0	0	1	2	GENITAL SYSTEM, FEMALE	0	0	0	1	0	0	0	0	Medicare	Governmental	0	1	0	English	0	0	0				0		0		0		0		0		90
1	Female	1	76	1	White	Non-Hispanic	Non-Hispanic White	1	0	0	0	0	0	1	0	0	1	BREAST	1	0	0	0	0	0	0	0	Medicare	Governmental	0	1	0	English	0	2	0				2		1	1	0		1	1	0
1	Male	0	76	1	Black	Non-Hispanic	Non-Hispanic Black	2	0	1	1	0	1	0	0	0	1	GENITAL SYSTEM, MALE	0	0	1	0	0	0	0	0	Managed Care	Managed Care	1	0	0	English	0	0	0				2		0		0		0		0
1	Female	1	76	1	White	Non-Hispanic	Non-Hispanic White	1	0	0	0	0	0	1	0	0	1	SKIN	0	0	0	0	0	0	0	1	Medicare	Governmental	0	1	0	English	0	0	0				2		0		0		0		0		0
1	Male	0	76	1	White	Non-Hispanic	Non-Hispanic White	1	0	0	0	0	0	1	0	0	2	DIGESTIVE	0	0	0	0	1	0	0	0	Medicare	Governmental	0	1	0	English	0	0	0				2		0		0		0		0
1	Male	0	76	1	White	Non-Hispanic	Non-Hispanic White	1	0	0	0	0	0	1	0	0	1	HEMATOLOGIC MALIGNANCY	0	1	0	0	0	0	0	0	Medicare	Governmental	0	1	0	English	0	0	0				2		0		0		0		0
1	Male	0	76	1	White	Non-Hispanic	Non-Hispanic White	1	0	0	0	0	0	1	0	0	1	ENDOCRINE	0	0	0	0	0	0	0	1	Medicare	Governmental	0	1	0	English	0	0	1	20	0		2		0		0		0		0		0
1	Male	0	76	1	White	Non-Hispanic	Non-Hispanic White	1	0	0	0	0	0	1	0	0	1	DIGESTIVE	0	0	0	0	1	0	0	0	Medicare	Governmental	0	1	0	English	0	0	0				0		0		0		1	1	0		21
1	Female	1	76	1	White	Non-Hispanic	Non-Hispanic White	1	0	0	0	0	0	1	0	1	2	RESPIRATORY	0	0	0	0	0	1	0	0	Medicare	Governmental	0	1	0	English	0	0	0				2		0		0		0		0		141
1	Male	0	76	1	White	Non-Hispanic	Non-Hispanic White	1	0	0	0	0	0	1	0	1	2	DIGESTIVE	0	0	0	0	1	0	0	0	Medicare	Governmental	0	1	0	English	0	2	1	20	0		2		0		0		1	2	0		120
1	Female	1	76	1	White	Non-Hispanic	Non-Hispanic White	1	0	0	0	0	0	1	0	0	1	SOFT TISSUE	0	0	0	0	0	0	0	1	Medicare	Governmental	0	1	0	English	0	0	1	28	0		2		0		0		1	1	0
1	Female	1	76	1	White	Non-Hispanic	Non-Hispanic White	1	0	0	0	0	0	1	0	1	3	BREAST	1	0	0	0	0	0	0	0	Medicare	Governmental	0	1	0	English	0	0	0				2		2		0		0		2		125
1	Male	0	76	1	White	Non-Hispanic	Non-Hispanic White	1	0	0	0	0	0	1	0	0	1	SOFT TISSUE	0	0	0	0	0	0	0	1	Medicare	Governmental	0	1	0	English	0	0	0				2		0		0		1	2	0		120
1	Male	0	76	1	Other	Hispanic	Hispanic, any race	4	1	1	1	1	0	0	0	0	1	DIGESTIVE	0	0	0	0	1	0	0	0	Medicare	Governmental	0	1	0	English	0	0	0				2		0		0		0		0
1	Female	1	76	1	White	Non-Hispanic	Non-Hispanic White	1	0	0	0	0	0	1	0	0	1	GENITAL SYSTEM, FEMALE	0	0	0	1	0	0	0	0	Medicare	Governmental	0	1	0	English	0	0	0				2		0		0		0		0
1	Female	1	76	1	White	Non-Hispanic	Non-Hispanic White	1	0	0	0	0	0	1	0	0	1	BREAST	1	0	0	0	0	0	0	0	Managed Care	Managed Care	1	0	0	English	0	1	0				2		1	1	0		1	6	0		14
1	Male	0	76	1	White	Non-Hispanic	Non-Hispanic White	1	0	0	0	0	0	1	0	0	1	GENITAL SYSTEM, MALE	0	0	1	0	0	0	0	0	Medicare	Governmental	0	1	0	English	0	0	0				2		0		0		0		0		12
1	Male	0	76	1	White	Non-Hispanic	Non-Hispanic White	1	0	0	0	0	0	1	0	0	1	URINARY TRACT	0	0	0	0	0	0	0	1	Medicare	Governmental	0	1	0	English	0	0	0				2		0		0		0		0		180
1	Male	0	76	1	White	Refused				0		0	0	0	0	0	1	DIGESTIVE	0	0	0	0	1	0	0	0	Medicare	Governmental	0	1	0	English	0	0	1	120	0		2		2		0		1	1	0
1	Female	1	76	1	White	Non-Hispanic	Non-Hispanic White	1	0	0	0	0	0	1	0	0	1	HEMATOLOGIC MALIGNANCY	0	1	0	0	0	0	0	0	Medicare	Governmental	0	1	0	English	0	0	0						0		0		1	2	0
1	Female	1	76	1	White	Non-Hispanic	Non-Hispanic White	1	0	0	0	0	0	1	0	0	2	GENITAL SYSTEM, FEMALE	0	0	0	1	0	0	0	0	Governmental Other	Governmental	0	1	0	English	0	0	0				2		0		0		0		0		120
1	Male	0	76	1	White	Non-Hispanic	Non-Hispanic White	1	0	0	0	0	0	1	0	0	2	GENITAL SYSTEM, MALE	0	0	1	0	0	0	0	0	Medicare	Governmental	0	1	0	English	0	2	0				2		0		0		0		0		7
1	Male	0	76	1	White	Non-Hispanic	Non-Hispanic White	1	0	0	0	0	0	1	0	1	2	SKIN	0	0	0	0	0	0	0	1	Medicare	Governmental	0	1	0	English	0	0	1	10	0				0		0		1	2	0		0
1	Female	1	76	1	White	Non-Hispanic	Non-Hispanic White	1	0	0	0	0	0	1	0	1	3	RESPIRATORY	0	0	0	0	0	1	0	0	Medicare	Governmental	0	1	0	English	0	0	0				2		0		0		1	1	0		60
1	Male	0	76	1	White	Non-Hispanic	Non-Hispanic White	1	0	0	0	0	0	1	0	0	1	URINARY TRACT	0	0	0	0	0	0	0	1	Medicare	Governmental	0	1	0	English	0	1	0						0		0		1	2	0		10
1	Female	1	76	1	White	Non-Hispanic	Non-Hispanic White	1	0	0	0	0	0	1	0	1	2	GENITAL SYSTEM, FEMALE	0	0	0	1	0	0	0	0	Medicare	Governmental	0	1	0	English	0	0	1	50	0		2		0		0		0		2		120
1	Male	0	76	1	White	Non-Hispanic	Non-Hispanic White	1	0	0	0	0	0	1	0	0	1	URINARY TRACT	0	0	0	0	0	0	0	1	Medicare	Governmental	0	1	0	English	0	0	0				2		0		0		0		0		0
1	Male	0	76	1	White	Non-Hispanic	Non-Hispanic White	1	0	0	0	0	0	1	0	0	1	URINARY TRACT	0	0	0	0	0	0	0	1	Medicare	Governmental	0	1	0	English	0	0	0				2		0		0		0		0		21
1	Male	0	76	1	White	Unknown				0		0	0	0	0	1	1	SKIN	0	0	0	0	0	0	0	1	Medicare	Governmental	0	1	0	English	0	0	1	18	0		2		0		0		0		0		140
1	Female	1	76	1	Black	Non-Hispanic	Non-Hispanic Black	2	0	1	1	0	1	0	0	1	2	GENITAL SYSTEM, FEMALE	0	0	0	1	0	0	0	0	Medicare	Governmental	0	1	0	English	0	0	0				2		0		0		0		0		180
1	Male	0	76	1	Black	Non-Hispanic	Non-Hispanic Black	2	0	1	1	0	1	0	0	0	1	GENITAL SYSTEM, MALE	0	0	1	0	0	0	0	0	Medicare	Governmental	0	1	0	English	0	0	0				2		0		0		0		0		143
1	Male	0	76	1	White	Non-Hispanic	Non-Hispanic White	1	0	0	0	0	0	1	0	1	5	HEMATOLOGIC MALIGNANCY	0	1	0	0	0	0	0	0	Medicare	Governmental	0	1	0	English	0	0	0				2		0		0		0		0
1	Male	0	76	1	White	Non-Hispanic	Non-Hispanic White	1	0	0	0	0	0	1	0	0	1	HEMATOLOGIC MALIGNANCY	0	1	0	0	0	0	0	0	Medicare	Governmental	0	1	0	English	0	0	0				2		0		0		1	1	0		100
1	Female	1	76	1	Asian	Non-Hispanic	Non-Hispanic, all other races	3	0	1	1	0	0	0	1	0	1	BREAST	1	0	0	0	0	0	0	0	Managed Care	Managed Care	1	0	0	English	0	0	0				2		0		0		0		0
1	Female	1	76	1	White	Non-Hispanic	Non-Hispanic White	1	0	0	0	0	0	1	0	0	1	BREAST	1	0	0	0	0	0	0	0	Medicare	Governmental	0	1	0	English	0	2	1	9	0		2		0		0		1	3	0		14
1	Male	0	76	1	White	Non-Hispanic	Non-Hispanic White	1	0	0	0	0	0	1	0	0	1	GENITAL SYSTEM, MALE	0	0	1	0	0	0	0	0	Medicare	Governmental	0	1	0	English	0	2	0				2		0		0		1	1	0		21
1	Male	0	76	1	White	Non-Hispanic	Non-Hispanic White	1	0	0	0	0	0	1	0	0	1	URINARY TRACT	0	0	0	0	0	0	0	1	Medicare	Governmental	0	1	0	English	0	0	1	82	0		2		0		0		0		0
1	Male	0	76	1	White	Non-Hispanic	Non-Hispanic White	1	0	0	0	0	0	1	0	0	1	URINARY TRACT	0	0	0	0	0	0	0	1	Medicare	Governmental	0	1	0	English	0	0	0				2		0		0		1	10	0
1	Male	0	76	1	Asian	Non-Hispanic	Non-Hispanic, all other races	3	0	1	1	0	0	0	1	0	2	OTHER & ILL_DEFINED	0	0	0	0	0	0	1	0	Medicare	Governmental	0	1	0	English	0	0	0				2		0		0		0		0
1	Female	1	76	1	White	Non-Hispanic	Non-Hispanic White	1	0	0	0	0	0	1	0	0	1	BREAST	1	0	0	0	0	0	0	0	Medicare	Governmental	0	1	0	English	0	0	1	37	0		2		0		0		0		0		79
1	Male	0	76	1	White	Non-Hispanic	Non-Hispanic White	1	0	0	0	0	0	1	0	0	1	GENITAL SYSTEM, MALE	0	0	1	0	0	0	0	0	Medicare	Governmental	0	1	0	English	0	0	1	60	0		2		0		0		0		0
1	Male	0	76	1	White	Non-Hispanic	Non-Hispanic White	1	0	0	0	0	0	1	0	1	2	DIGESTIVE	0	0	0	0	1	0	0	0	Medicare	Governmental	0	1	0	English	0	0	1	60	0		2		0		0		0		0		0
1	Male	0	76	1	White	Non-Hispanic	Non-Hispanic White	1	0	0	0	0	0	1	0	0	1	HEMATOLOGIC MALIGNANCY	0	1	0	0	0	0	0	0	Managed Care	Managed Care	1	0	0	English	0	0	0				2		1	1	0		1	2	0		60
1	Male	0	76	1	White	Non-Hispanic	Non-Hispanic White	1	0	0	0	0	0	1	0	1	2	URINARY TRACT	0	0	0	0	0	0	0	1	Medicare	Governmental	0	1	0	English	0	0	0				2		0		0		0		0		150
1	Male	0	76	1	White	Non-Hispanic	Non-Hispanic White	1	0	0	0	0	0	1	0	1	2	DIGESTIVE	0	0	0	0	1	0	0	0	Medicare	Governmental	0	1	0	English	0	0	0				2		0		0		0		0
1	Female	1	76	1	White	Non-Hispanic	Non-Hispanic White	1	0	0	0	0	0	1	0	0	1	BREAST	1	0	0	0	0	0	0	0	Medicare	Governmental	0	1	0	English	0	0	0				2		0		0		1	4	1	1
1	Male	0	76	1	White	Non-Hispanic	Non-Hispanic White	1	0	0	0	0	0	1	0	0	1	HEMATOLOGIC MALIGNANCY	0	1	0	0	0	0	0	0	Medicare	Governmental	0	1	0	English	0	0	0				2		0		0		0		0
1	Male	0	76	1	White	Non-Hispanic	Non-Hispanic White	1	0	0	0	0	0	1	0	0	1	HEMATOLOGIC MALIGNANCY	0	1	0	0	0	0	0	0	Medicare	Governmental	0	1	0	English	0	0	0				2		0		0		1	2	0		14
1	Male	0	76	1	White	Non-Hispanic	Non-Hispanic White	1	0	0	0	0	0	1	0	1	2	SOFT TISSUE	0	0	0	0	0	0	0	1	Medicare	Governmental	0	1	0	English	0	2	0				2		0		0		0		0
1	Female	1	76	1	White	Non-Hispanic	Non-Hispanic White	1	0	0	0	0	0	1	0	0	1	NERVOUS SYSTEM	0	0	0	0	0	0	0	1	Medicare	Governmental	0	1	0	English	0	0	0				2		0		0		0		0		0
1	Male	0	76	1	White	Non-Hispanic	Non-Hispanic White	1	0	0	0	0	0	1	0	0	1	HEMATOLOGIC MALIGNANCY	0	1	0	0	0	0	0	0	Medicare	Governmental	0	1	0	English	0	0	1	45	0		0		0		0		0		0		0
1	Male	0	76	1	White	Non-Hispanic	Non-Hispanic White	1	0	0	0	0	0	1	0	0	1	HEMATOLOGIC MALIGNANCY	0	1	0	0	0	0	0	0	Medicare	Governmental	0	1	0	Spanish	1	0	0				2		0		0		0		2		130
1	Female	1	76	1	White	Hispanic	Hispanic, any race	4	1	0	1	1	0	0	0	0	1	RESPIRATORY	0	0	0	0	0	1	0	0	Managed Care	Managed Care	1	0	0	Spanish	1	0	1	90	0				1	2	0		0		0		214
2	Male	0	76	1	White	Non-Hispanic	Non-Hispanic White	1	0	0	0	0	0	1	0	0	1	SKIN	0	0	0	0	0	0	0	1	Medicare	Governmental	0	1	0	English	0	2	1	42	0		0		0		0		1	3	0		77
2	Female	1	76	1	White	Non-Hispanic	Non-Hispanic White	1	0	0	0	0	0	1	0	0	2	METASTATIC CANCER	0	0	0	0	0	0	1	0	Medicare	Governmental	0	1	0	English	0	0	1	70	0				0		0		1	1	0		220
2	Male	0	76	1	White	Non-Hispanic	Non-Hispanic White	1	0	0	0	0	0	1	0	0	1	URINARY TRACT	0	0	0	0	0	0	0	1	Unknown	Other/Unknown	0	0	1			0	1	210	0				0		0		0		0		0
2	Female	1	76	1	White	Non-Hispanic	Non-Hispanic White	1	0	0	0	0	0	1	0	0	1	HEMATOLOGIC MALIGNANCY	0	1	0	0	0	0	0	0	Medicare	Governmental	0	1	0	English	0	0	0						1	1	0		0		0		90
2	Male	0	76	1	White	Non-Hispanic	Non-Hispanic White	1	0	0	0	0	0	1	0	0	1	ORAL CAVITY	0	0	0	0	0	0	0	1	Medicare	Governmental	0	1	0	English	0	0	1	26	0				0		0		0		0		210
2	Male	0	76	1	White	Non-Hispanic	Non-Hispanic White	1	0	0	0	0	0	1	0	0	1	URINARY TRACT	0	0	0	0	0	0	0	1	Medicare	Governmental	0	1	0	English	0	2	1	29	0				0		0		1	4	0
2	Female	1	76	1	White	Non-Hispanic	Non-Hispanic White	1	0	0	0	0	0	1	0	0	1	HEMATOLOGIC MALIGNANCY	0	1	0	0	0	0	0	0	Medicare	Governmental	0	1	0	English	0	0	0						0		0		0		0
2	Female	1	76	1	White	Hispanic	Hispanic, any race	4	1	0	1	1	0	0	0	0	1	BREAST	1	0	0	0	0	0	0	0	Medicaid	Other/Unknown	0	0	1	Spanish	1	2	0				2				0		0		0		90
2	Female	1	76	1	White	Hispanic	Hispanic, any race	4	1	0	1	1	0	0	0	0	2	RESPIRATORY	0	0	0	0	0	1	0	0	Unknown	Other/Unknown	0	0	1	Spanish	1	1					2		0		0		1	2	0		30
1	Female	1	75	1	White	Non-Hispanic	Non-Hispanic White	1	0	0	0	0	0	1	0	0	1	BREAST	1	0	0	0	0	0	0	0	Medicare	Governmental	0	1	0	English	0	0	0				2		0		0		0		0		70
1	Male	0	75	1	White	Non-Hispanic	Non-Hispanic White	1	0	0	0	0	0	1	0	0	1	RESPIRATORY	0	0	0	0	0	1	0	0	Medicare	Governmental	0	1	0	English	0	0	0				2		0		0		0		0		14
1	Male	0	75	1	White	Non-Hispanic	Non-Hispanic White	1	0	0	0	0	0	1	0	0	1	ORAL CAVITY	0	0	0	0	0	0	0	1	Medicare	Governmental	0	1	0	English	0	2	1	21	0		2		0		0		0		2
1	Female	1	75	1	White	Non-Hispanic	Non-Hispanic White	1	0	0	0	0	0	1	0	0	1	ORAL CAVITY	0	0	0	0	0	0	0	1	Medicare	Governmental	0	1	0	English	0	0	0				0		0		0		0		0		0
1	Female	1	75	1	White	Non-Hispanic	Non-Hispanic White	1	0	0	0	0	0	1	0	0	1	BREAST	1	0	0	0	0	0	0	0	Medicare	Governmental	0	1	0	English	0	0	0				2		0		0		0		0
1	Female	1	75	1	White	Non-Hispanic	Non-Hispanic White	1	0	0	0	0	0	1	0	0	1	BREAST	1	0	0	0	0	0	0	0	Medicare	Governmental	0	1	0	English	0	0	0				0		0		0		0		0		45
1	Female	1	75	1	White	Non-Hispanic	Non-Hispanic White	1	0	0	0	0	0	1	0	0	1	BREAST	1	0	0	0	0	0	0	0	Managed Care	Managed Care	1	0	0	English	0	0	0				2		0		0		0		0		127
1	Female	1	75	1	White	Non-Hispanic	Non-Hispanic White	1	0	0	0	0	0	1	0	0	1	BREAST	1	0	0	0	0	0	0	0	Medicare	Governmental	0	1	0	English	0	0	0				0		0		0		0		0		120
1	Female	1	75	1	White	Non-Hispanic	Non-Hispanic White	1	0	0	0	0	0	1	0	0	1	BREAST	1	0	0	0	0	0	0	0	Medicare	Governmental	0	1	0	English	0	0	0				2		0		0		0		0		96
1	Female	1	75	1	White	Non-Hispanic	Non-Hispanic White	1	0	0	0	0	0	1	0	0	1	BREAST	1	0	0	0	0	0	0	0	Medicare	Governmental	0	1	0	English	0	0	0				2		0		0		0		0		60
1	Female	1	75	1	White	Non-Hispanic	Non-Hispanic White	1	0	0	0	0	0	1	0	0	1	BREAST	1	0	0	0	0	0	0	0	Medicare	Governmental	0	1	0	English	0	0	1	21	0		2		0		0		1	3	0		35
1	Female	1	75	1	White	Refused				0		0	0	0	0	0	1	BREAST	1	0	0	0	0	0	0	0	Medicare	Governmental	0	1	0	English	0	0	0				2		0		0		0		1		3
1	Female	1	75	1	White	Non-Hispanic	Non-Hispanic White	1	0	0	0	0	0	1	0	0	1	RESPIRATORY	0	0	0	0	0	1	0	0	Medicare	Governmental	0	1	0	English	0	0	1	6	0		0		0		0		0		0		100
1	Female	1	75	1	White	Non-Hispanic	Non-Hispanic White	1	0	0	0	0	0	1	0	0	3	OTHER & ILL_DEFINED	0	0	0	0	0	0	1	0	Medicare	Governmental	0	1	0	English	0	0	0						0		0		0		0		100
1	Male	0	75	1	White	Non-Hispanic	Non-Hispanic White	1	0	0	0	0	0	1	0	1	3	DIGESTIVE	0	0	0	0	1	0	0	0	Medicare	Governmental	0	1	0	English	0	0	1	90	0		2		2		0		0		0		20
1	Female	1	75	1	White	Non-Hispanic	Non-Hispanic White	1	0	0	0	0	0	1	0	0	1	GENITAL SYSTEM, FEMALE	0	0	0	1	0	0	0	0	Medicare	Governmental	0	1	0	English	0	1	1	10	0		2		0		0		1	3	0		24
1	Female	1	75	1	White	Non-Hispanic	Non-Hispanic White	1	0	0	0	0	0	1	0	0	1	GENITAL SYSTEM, FEMALE	0	0	0	1	0	0	0	0	Medicare	Governmental	0	1	0	English	0	0	0				2		0		0		0		0		119
1	Female	1	75	1	White	Non-Hispanic	Non-Hispanic White	1	0	0	0	0	0	1	0	0	1	RESPIRATORY	0	0	0	0	0	1	0	0	Medicare	Governmental	0	1	0	English	0	0	0				2		0		0		0		0
1	Male	0	75	1	White	Non-Hispanic	Non-Hispanic White	1	0	0	0	0	0	1	0	0	2	GENITAL SYSTEM, MALE	0	0	1	0	0	0	0	0	Medicare	Governmental	0	1	0	English	0	1	1	14	0				1	1	0		0		0		14
1	Female	1	75	1	White	Non-Hispanic	Non-Hispanic White	1	0	0	0	0	0	1	0	0	1	DIGESTIVE	0	0	0	0	1	0	0	0	Medicare	Governmental	0	1	0	English	0	0	1	44	0		2		1	3	0		0		0		154
1	Male	0	75	1	White	Non-Hispanic	Non-Hispanic White	1	0	0	0	0	0	1	0	0	1	GENITAL SYSTEM, MALE	0	0	1	0	0	0	0	0	Medicare	Governmental	0	1	0	English	0	0	0				2		0		0		1	1	0		90
1	Male	0	75	1	White	Non-Hispanic	Non-Hispanic White	1	0	0	0	0	0	1	0	0	1	URINARY TRACT	0	0	0	0	0	0	0	1	Medicare	Governmental	0	1	0	English	0	0	1	35	0		0		0		0		1	12	0		45
1	Female	1	75	1	Other	Hispanic	Hispanic, any race	4	1	1	1	1	0	0	0	0	2	BREAST	1	0	0	0	0	0	0	0	Medicare	Governmental	0	1	0	English	0	0	0				2		0		0		0		0		0
1	Female	1	75	1	Asian	Non-Hispanic	Non-Hispanic, all other races	3	0	1	1	0	0	0	1	0	1	ORAL CAVITY	0	0	0	0	0	0	0	1	Medicare	Governmental	0	1	0	English	0	0	1	30	0		2		0		0		1	2	1	1	120
1	Male	0	75	1	White	Non-Hispanic	Non-Hispanic White	1	0	0	0	0	0	1	0	0	1	HEMATOLOGIC MALIGNANCY	0	1	0	0	0	0	0	0	Medicare	Governmental	0	1	0	English	0	0	0				2		0		0		0		0
1	Male	0	75	1	White	Non-Hispanic	Non-Hispanic White	1	0	0	0	0	0	1	0	0	1	SOFT TISSUE	0	0	0	0	0	0	0	1	Medicare	Governmental	0	1	0	English	0	0	0				2		0		0		0		0		30
1	Female	1	75	1	White	Non-Hispanic	Non-Hispanic White	1	0	0	0	0	0	1	0	0	2	NEUROENDOCRINE	0	0	0	0	0	0	0	1	Medicare	Governmental	0	1	0	English	0	0	0				2		0		0		0		0
1	Male	0	75	1	White	Non-Hispanic	Non-Hispanic White	1	0	0	0	0	0	1	0	0	1	GENITAL SYSTEM, MALE	0	0	1	0	0	0	0	0	Medicare	Governmental	0	1	0	English	0	0	0						0		0		0		0		91
1	Female	1	75	1	White	Non-Hispanic	Non-Hispanic White	1	0	0	0	0	0	1	0	0	2	URINARY TRACT	0	0	0	0	0	0	0	1	Managed Care	Managed Care	1	0	0	English	0	0	1	35	0		2		0		0		0		0		70
1	Male	0	75	1	Other	Hispanic	Hispanic, any race	4	1	1	1	1	0	0	0	0	1	ORAL CAVITY	0	0	0	0	0	0	0	1	Medicare	Governmental	0	1	0	English	0	0	0				2		0		0		0		0		105
1	Female	1	75	1	White	Non-Hispanic	Non-Hispanic White	1	0	0	0	0	0	1	0	0	1	BREAST	1	0	0	0	0	0	0	0	Medicare	Governmental	0	1	0	English	0	0	0				2		0		0		1	3	0		90
1	Male	0	75	1	White	Non-Hispanic	Non-Hispanic White	1	0	0	0	0	0	1	0	0	2	GENITAL SYSTEM, MALE	0	0	1	0	0	0	0	0	Medicare	Governmental	0	1	0	English	0	0	1	45	0		2		0		0		0		0
1	Female	1	75	1	White	Non-Hispanic	Non-Hispanic White	1	0	0	0	0	0	1	0	0	1	NEUROENDOCRINE	0	0	0	0	0	0	0	1	Medicare	Governmental	0	1	0	English	0	0	0				2		0		0		0		2		75
1	Female	1	75	1	White	Non-Hispanic	Non-Hispanic White	1	0	0	0	0	0	1	0	0	1	BREAST	1	0	0	0	0	0	0	0	Medicare	Governmental	0	1	0	English	0	0	0				0		0		0		0		0		7
1	Female	1	75	1	White	Non-Hispanic	Non-Hispanic White	1	0	0	0	0	0	1	0	0	1	BREAST	1	0	0	0	0	0	0	0	Medicare	Governmental	0	1	0	English	0	0	0						0		0		0		0		110
1	Male	0	75	1	White	Non-Hispanic	Non-Hispanic White	1	0	0	0	0	0	1	0	0	2	ORAL CAVITY	0	0	0	0	0	0	0	1	Medicare	Governmental	0	1	0	English	0	0	1	33	0		2		0		0		0		0		38
1	Male	0	75	1	White	Non-Hispanic	Non-Hispanic White	1	0	0	0	0	0	1	0	0	1	SKIN	0	0	0	0	0	0	0	1	Medicare	Governmental	0	1	0	English	0	0	0				2		0		0		1	1	0
1	Male	0	75	1	White	Non-Hispanic	Non-Hispanic White	1	0	0	0	0	0	1	0	1	2	GENITAL SYSTEM, MALE	0	0	1	0	0	0	0	0	Medicare	Governmental	0	1	0	English	0	0	1	30	0		2		0		0		0		0		0
1	Male	0	75	1	White	Non-Hispanic	Non-Hispanic White	1	0	0	0	0	0	1	0	1	3	ENDOCRINE	0	0	0	0	0	0	0	1	Medicare	Governmental	0	1	0	English	0	0	1	7	0		2		0		0		0		0		133
1	Male	0	75	1	White	Non-Hispanic	Non-Hispanic White	1	0	0	0	0	0	1	0	0	1	HEMATOLOGIC MALIGNANCY	0	1	0	0	0	0	0	0	Medicare	Governmental	0	1	0	English	0	0	0				2		0		0		0		0
1	Male	0	75	1	White	Non-Hispanic	Non-Hispanic White	1	0	0	0	0	0	1	0	0	1	GENITAL SYSTEM, MALE	0	0	1	0	0	0	0	0	Medicare	Governmental	0	1	0	English	0	0	0				2		0		0		0		0
1	Female	1	75	1	White	Non-Hispanic	Non-Hispanic White	1	0	0	0	0	0	1	0	0	1	HEMATOLOGIC MALIGNANCY	0	1	0	0	0	0	0	0	Medicare	Governmental	0	1	0	English	0	0	0				2		0		0		0		0		65
1	Female	1	75	1	White	Non-Hispanic	Non-Hispanic White	1	0	0	0	0	0	1	0	0	2	DIGESTIVE	0	0	0	0	1	0	0	0	Medicare	Governmental	0	1	0	English	0	2	0				2		0		0		0		0
1	Female	1	75	1	White	Non-Hispanic	Non-Hispanic White	1	0	0	0	0	0	1	0	0	1	URINARY TRACT	0	0	0	0	0	0	0	1	Medicare	Governmental	0	1	0	English	0	0	0				2		0		0		0		0		60
1	Female	1	75	1	White	Non-Hispanic	Non-Hispanic White	1	0	0	0	0	0	1	0	0	1	BREAST	1	0	0	0	0	0	0	0	Medicare	Governmental	0	1	0	English	0	0	0				2		0		0		0		0
1	Female	1	75	1	White	Non-Hispanic	Non-Hispanic White	1	0	0	0	0	0	1	0	0	1	BREAST	1	0	0	0	0	0	0	0	Medicare	Governmental	0	1	0	English	0	0	0				2		0		0		0		0
1	Female	1	75	1	White	Non-Hispanic	Non-Hispanic White	1	0	0	0	0	0	1	0	0	1	BREAST	1	0	0	0	0	0	0	0	Medicare	Governmental	0	1	0	English	0	0	0				2		0		0		0		0		125
1	Female	1	75	1	White	Non-Hispanic	Non-Hispanic White	1	0	0	0	0	0	1	0	0	2	BREAST	1	0	0	0	0	0	0	0	Medicare	Governmental	0	1	0	English	0	1	0				2		0		0		1	5	0
1	Female	1	75	1	White	Non-Hispanic	Non-Hispanic White	1	0	0	0	0	0	1	0	0	1	GENITAL SYSTEM, FEMALE	0	0	0	1	0	0	0	0	Medicare	Governmental	0	1	0	English	0	0	0				2		2		0		1	3	0
1	Female	1	75	1	White	Non-Hispanic	Non-Hispanic White	1	0	0	0	0	0	1	0	0	1	HEMATOLOGIC MALIGNANCY	0	1	0	0	0	0	0	0	Medicare	Governmental	0	1	0	English	0	0	0				2		0		0		0				0
1	Female	1	75	1	White	Non-Hispanic	Non-Hispanic White	1	0	0	0	0	0	1	0	0	1	BREAST	1	0	0	0	0	0	0	0	Medicare	Governmental	0	1	0	English	0	0	1	14	0		2		0		0		0		0		0
1	Female	1	75	1	White	Non-Hispanic	Non-Hispanic White	1	0	0	0	0	0	1	0	0	1	BREAST	1	0	0	0	0	0	0	0	Medicare	Governmental	0	1	0	English	0	0	0				2		0		0		1	3	0		7
1	Female	1	75	1	White	Non-Hispanic	Non-Hispanic White	1	0	0	0	0	0	1	0	0	1	BREAST	1	0	0	0	0	0	0	0	Medicare	Governmental	0	1	0	English	0	0	0				2		0		0		0		0		10
1	Female	1	75	1	White	Non-Hispanic	Non-Hispanic White	1	0	0	0	0	0	1	0	0	1	ORAL CAVITY	0	0	0	0	0	0	0	1	Medicare	Governmental	0	1	0	English	0	0	0				2		0		0		1	2	0		150
1	Female	1	75	1	White	Non-Hispanic	Non-Hispanic White	1	0	0	0	0	0	1	0	1	3	DIGESTIVE	0	0	0	0	1	0	0	0	Medicare	Governmental	0	1	0	English	0	0	0				2		0		0		0		0		150
1	Female	1	75	1	White	Non-Hispanic	Non-Hispanic White	1	0	0	0	0	0	1	0	0	2	HEMATOLOGIC MALIGNANCY	0	1	0	0	0	0	0	0	Medicare	Governmental	0	1	0	English	0	0	0				0		0		0		0		0		74
1	Male	0	75	1	White	Non-Hispanic	Non-Hispanic White	1	0	0	0	0	0	1	0	0	1	GENITAL SYSTEM, MALE	0	0	1	0	0	0	0	0	Medicare	Governmental	0	1	0	English	0	0	0				2		0		0		0		0		21
1	Male	0	75	1	White	Non-Hispanic	Non-Hispanic White	1	0	0	0	0	0	1	0	0	1	GENITAL SYSTEM, MALE	0	0	1	0	0	0	0	0	Medicare	Governmental	0	1	0	English	0	0	0				2		0		0		0		0		35
1	Female	1	75	1	White	Non-Hispanic	Non-Hispanic White	1	0	0	0	0	0	1	0	0	1	BREAST	1	0	0	0	0	0	0	0	Medicare	Governmental	0	1	0	English	0	0	0				2		0		0		0		0		128
1	Female	1	75	1	White	Non-Hispanic	Non-Hispanic White	1	0	0	0	0	0	1	0	0	1	BREAST	1	0	0	0	0	0	0	0	Medicare	Governmental	0	1	0	English	0	0	0				2		0		0		0		0
1	Female	1	75	1	White	Non-Hispanic	Non-Hispanic White	1	0	0	0	0	0	1	0	1	2	BREAST	1	0	0	0	0	0	0	0	Medicare	Governmental	0	1	0	English	0	0	0				2		0		0		0		0		30
1	Female	1	75	1	White	Non-Hispanic	Non-Hispanic White	1	0	0	0	0	0	1	0	0	2	HEMATOLOGIC MALIGNANCY	0	1	0	0	0	0	0	0	Medicare	Governmental	0	1	0	English	0	0	0				0				0		1	2	0		120
1	Female	1	75	1	White	Non-Hispanic	Non-Hispanic White	1	0	0	0	0	0	1	0	1	2	GENITAL SYSTEM, FEMALE	0	0	0	1	0	0	0	0	Medicare	Governmental	0	1	0	English	0	0	1	30	0		2		0		0		0		0
1	Male	0	75	1	White	Non-Hispanic	Non-Hispanic White	1	0	0	0	0	0	1	0	1	2	GENITAL SYSTEM, MALE	0	0	1	0	0	0	0	0	Managed Care	Managed Care	1	0	0	English	0	0	0				2		1	7	0		1	4	0
1	Male	0	75	1	White	Non-Hispanic	Non-Hispanic White	1	0	0	0	0	0	1	0	1	2	GENITAL SYSTEM, MALE	0	0	1	0	0	0	0	0	Medicare	Governmental	0	1	0	English	0	0	0				2		0		0		0		0		45
1	Female	1	75	1	White	Non-Hispanic	Non-Hispanic White	1	0	0	0	0	0	1	0	0	1	GENITAL SYSTEM, FEMALE	0	0	0	1	0	0	0	0	Medicare	Governmental	0	1	0	English	0	0	0				2		0		0		0		0		90
1	Male	0	75	1	White	Non-Hispanic	Non-Hispanic White	1	0	0	0	0	0	1	0	1	2	URINARY TRACT	0	0	0	0	0	0	0	1	Medicare	Governmental	0	1	0	English	0	1	0				0		1	1	0		1	2	0		7
1	Female	1	75	1	White	Non-Hispanic	Non-Hispanic White	1	0	0	0	0	0	1	0	1	3	RESPIRATORY	0	0	0	0	0	1	0	0	Managed Care	Managed Care	1	0	0	English	0	0	1	10	0		2		0		0		0		0		120
1	Female	1	75	1	White	Non-Hispanic	Non-Hispanic White	1	0	0	0	0	0	1	0	0	1	RESPIRATORY	0	0	0	0	0	1	0	0	Medicare	Governmental	0	1	0	English	0	0	0				2		0		0		0		0		120
1	Female	1	75	1	Refused	Refused						0	0	0	0	0	1	HEMATOLOGIC MALIGNANCY	0	1	0	0	0	0	0	0	Medicare	Governmental	0	1	0	English	0	0	0				0		0		0		0		0		14
1	Female	1	75	1	White	Non-Hispanic	Non-Hispanic White	1	0	0	0	0	0	1	0	0	1	HEMATOLOGIC MALIGNANCY	0	1	0	0	0	0	0	0	Medicare	Governmental	0	1	0	English	0	0	0				2		0		0		0		2		150
1	Male	0	75	1	White	Non-Hispanic	Non-Hispanic White	1	0	0	0	0	0	1	0	0	2	OTHER & ILL_DEFINED	0	0	0	0	0	0	1	0	Medicare	Governmental	0	1	0	English	0	0	1	7	0				0		0		0		0
1	Female	1	75	1	White	Hispanic	Hispanic, any race	4	1	0	1	1	0	0	0	1	2	GENITAL SYSTEM, FEMALE	0	0	0	1	0	0	0	0	Medicare	Governmental	0	1	0	English	0	0	0				2		0		0		0		0		126
1	Female	1	75	1	White	Non-Hispanic	Non-Hispanic White	1	0	0	0	0	0	1	0	0	1	BREAST	1	0	0	0	0	0	0	0	Medicare	Governmental	0	1	0	English	0	0	0				2		0		0		0		0		80
1	Male	0	75	1	White	Non-Hispanic	Non-Hispanic White	1	0	0	0	0	0	1	0	0	1	GENITAL SYSTEM, MALE	0	0	1	0	0	0	0	0	Medicare	Governmental	0	1	0	English	0	0	0				2		0		0		1	1	0		180
1	Male	0	75	1	White	Non-Hispanic	Non-Hispanic White	1	0	0	0	0	0	1	0	0	1	SKIN	0	0	0	0	0	0	0	1	Medicare	Governmental	0	1	0	English	0	0	0				2		0		0		1	2	0
1	Male	0	75	1	White	Non-Hispanic	Non-Hispanic White	1	0	0	0	0	0	1	0	0	1	HEMATOLOGIC MALIGNANCY	0	1	0	0	0	0	0	0	Medicare	Governmental	0	1	0	English	0	0	0				2		0		0		0		2
1	Female	1	75	1	White	Non-Hispanic	Non-Hispanic White	1	0	0	0	0	0	1	0	1	2	RESPIRATORY	0	0	0	0	0	1	0	0	Medicare	Governmental	0	1	0	English	0	0	1	36	0				0		0		0		0		210
1	Male	0	75	1	White	Non-Hispanic	Non-Hispanic White	1	0	0	0	0	0	1	0	0	1	RESPIRATORY	0	0	0	0	0	1	0	0	Medicare	Governmental	0	1	0	English	0	0	0				2		1	2	0		0		0		100
1	Male	0	75	1	White	Non-Hispanic	Non-Hispanic White	1	0	0	0	0	0	1	0	0	1	GENITAL SYSTEM, MALE	0	0	1	0	0	0	0	0	Medicare	Governmental	0	1	0	English	0	0	0				2		0		0		0		0
1	Female	1	75	1	White	Non-Hispanic	Non-Hispanic White	1	0	0	0	0	0	1	0	1	1	METASTATIC CANCER	0	0	0	0	0	0	1	0	Medicare	Governmental	0	1	0	English	0	0	0				2		0		0		0		0		125
1	Male	0	75	1	White	Non-Hispanic	Non-Hispanic White	1	0	0	0	0	0	1	0	0	2	HEMATOLOGIC MALIGNANCY	0	1	0	0	0	0	0	0	Medicare	Governmental	0	1	0	English	0	0	1	11	0		2		0		0		0		0		4
1	Male	0	75	1	White	Non-Hispanic	Non-Hispanic White	1	0	0	0	0	0	1	0	1	3	ENDOCRINE	0	0	0	0	0	0	0	1	Medicare	Governmental	0	1	0	English	0	0	0				2		0		0		0		2		109
1	Male	0	75	1	White	Non-Hispanic	Non-Hispanic White	1	0	0	0	0	0	1	0	0	1	ORAL CAVITY	0	0	0	0	0	0	0	1	Medicare	Governmental	0	1	0	English	0	0	0				2		0		0		1	1	0		21
1	Male	0	75	1	White	Non-Hispanic	Non-Hispanic White	1	0	0	0	0	0	1	0	0	1	URINARY TRACT	0	0	0	0	0	0	0	1	Medicare	Governmental	0	1	0	English	0	2	0						0		0		1	1	0		14
1	Female	1	75	1	White	Non-Hispanic	Non-Hispanic White	1	0	0	0	0	0	1	0	1	2	ENDOCRINE	0	0	0	0	0	0	0	1	Medicare	Governmental	0	1	0	English	0	0	1	15	0		2		0		0		0		0
1	Female	1	75	1	White	Non-Hispanic	Non-Hispanic White	1	0	0	0	0	0	1	0	0	2	DIGESTIVE	0	0	0	0	1	0	0	0	Medicare	Governmental	0	1	0	English	0	0	1	22	0		2		0		0		1	1	0
1	Female	1	75	1	White	Non-Hispanic	Non-Hispanic White	1	0	0	0	0	0	1	0	0	2	GENITAL SYSTEM, FEMALE	0	0	0	1	0	0	0	0	Medicare	Governmental	0	1	0	English	0	0	1	70	0		2		0		0		0		0		120
1	Female	1	75	1	White	Non-Hispanic	Non-Hispanic White	1	0	0	0	0	0	1	0	0	1	GENITAL SYSTEM, FEMALE	0	0	0	1	0	0	0	0	Medicare	Governmental	0	1	0	English	0	0	0				2		0		0		1	2	0
1	Female	1	75	1	White	Non-Hispanic	Non-Hispanic White	1	0	0	0	0	0	1	0	0	1	BREAST	1	0	0	0	0	0	0	0	Medicare	Governmental	0	1	0	English	0	0	0				2		0		0		0		0		119
1	Male	0	75	1	White	Non-Hispanic	Non-Hispanic White	1	0	0	0	0	0	1	0	0	1	HEMATOLOGIC MALIGNANCY	0	1	0	0	0	0	0	0	Medicare	Governmental	0	1	0	English	0	0	0				2		0		0		0		0		0
1	Male	0	75	1	White	Non-Hispanic	Non-Hispanic White	1	0	0	0	0	0	1	0	1	4	Bone and Joint	0	0	0	0	0	0	0	1	Medicare	Governmental	0	1	0	English	0	0	0				2		0		0		0		0		30
1	Female	1	75	1	American Indian or Alaska Native	Non-Hispanic	Non-Hispanic, all other races	3	0	1	1	0	0	0	1	0	1	BREAST	1	0	0	0	0	0	0	0	Medicare	Governmental	0	1	0	English	0	0	0				2		0		0		0		0		14
1	Male	0	75	1	White	Non-Hispanic	Non-Hispanic White	1	0	0	0	0	0	1	0	0	1	GENITAL SYSTEM, MALE	0	0	1	0	0	0	0	0	Medicare	Governmental	0	1	0	English	0	0	0				2		0		0		0		0
1	Male	0	75	1	White	Hispanic	Hispanic, any race	4	1	0	1	1	0	0	0	0	1	RESPIRATORY	0	0	0	0	0	1	0	0	Managed Care	Managed Care	1	0	0	English	0	0	0				2		0		0		1	2	0		4
1	Male	0	75	1	White	Non-Hispanic	Non-Hispanic White	1	0	0	0	0	0	1	0	1	2	SKIN	0	0	0	0	0	0	0	1	Self-pay	Non-insured	0	0	1	English	0	0	1	7	0		2		0		0		0		0
1	Female	1	75	1	White	Non-Hispanic	Non-Hispanic White	1	0	0	0	0	0	1	0	0	1	GENITAL SYSTEM, FEMALE	0	0	0	1	0	0	0	0	Medicare	Governmental	0	1	0	English	0	0	0				2		0		0		1	1	0		30
1	Male	0	75	1	White	Non-Hispanic	Non-Hispanic White	1	0	0	0	0	0	1	0	1	2	HEMATOLOGIC MALIGNANCY	0	1	0	0	0	0	0	0	Medicare	Governmental	0	1	0	English	0	0	0				2		0		0		0		0		104
1	Female	1	75	1	White	Non-Hispanic	Non-Hispanic White	1	0	0	0	0	0	1	0	0	1	BREAST	1	0	0	0	0	0	0	0	Medicare	Governmental	0	1	0	English	0	0	0				2		0		0		0		2
1	Male	0	75	1	White	Non-Hispanic	Non-Hispanic White	1	0	0	0	0	0	1	0	0	2	SKIN	0	0	0	0	0	0	0	1	Medicare	Governmental	0	1	0	English	0	0	0				2		0		0		0		0
1	Female	1	75	1	White	Non-Hispanic	Non-Hispanic White	1	0	0	0	0	0	1	0	1	2	BREAST	1	0	0	0	0	0	0	0	Medicare	Governmental	0	1	0	English	0	1	1	5	2		2		1	1	0		0		0		6
1	Male	0	75	1	White	Non-Hispanic	Non-Hispanic White	1	0	0	0	0	0	1	0	0	1	DIGESTIVE	0	0	0	0	1	0	0	0	Medicare	Governmental	0	1	0	English	0	2	0				2		0		0		0		0		10
1	Female	1	75	1	White	Non-Hispanic	Non-Hispanic White	1	0	0	0	0	0	1	0	0	1	GENITAL SYSTEM, FEMALE	0	0	0	1	0	0	0	0	Medicare	Governmental	0	1	0	English	0	0	0				2		1	1	1	1	0		0
1	Male	0	75	1	White	Non-Hispanic	Non-Hispanic White	1	0	0	0	0	0	1	0	0	2	GENITAL SYSTEM, MALE	0	0	1	0	0	0	0	0	Medicare	Governmental	0	1	0	English	0	0	0				2		0		0		0		0		120
1	Female	1	75	1	White	Non-Hispanic	Non-Hispanic White	1	0	0	0	0	0	1	0	0	1	BREAST	1	0	0	0	0	0	0	0	Medicare	Governmental	0	1	0	English	0	0	0				0		0		0		1	2	0		90
1	Female	1	75	1	White	Non-Hispanic	Non-Hispanic White	1	0	0	0	0	0	1	0	1	3	ORAL CAVITY	0	0	0	0	0	0	0	1	Medicare	Governmental	0	1	0	English	0	0	0				2		2		0		0		0
1	Male	0	75	1	White	Non-Hispanic	Non-Hispanic White	1	0	0	0	0	0	1	0	0	1	GENITAL SYSTEM, MALE	0	0	1	0	0	0	0	0	Medicare	Governmental	0	1	0	English	0	0	0				2		0		0		1	10	1	2	116
1	Male	0	75	1	White	Non-Hispanic	Non-Hispanic White	1	0	0	0	0	0	1	0	0	1	RESPIRATORY	0	0	0	0	0	1	0	0	Medicare	Governmental	0	1	0	English	0	0	1	120	0		2		0		0		0		0		10
1	Male	0	75	1	White	Non-Hispanic	Non-Hispanic White	1	0	0	0	0	0	1	0	1	4	NERVOUS SYSTEM	0	0	0	0	0	0	0	1	Medicare	Governmental	0	1	0	English	0	0	0				2		0		0		0		0		14
1	Male	0	75	1	White	Non-Hispanic	Non-Hispanic White	1	0	0	0	0	0	1	0	0	1	HEMATOLOGIC MALIGNANCY	0	1	0	0	0	0	0	0	Medicare	Governmental	0	1	0	English	0	0	0				2		0		0		0		0
1	Female	1	75	1	White	Non-Hispanic	Non-Hispanic White	1	0	0	0	0	0	1	0	1	3	DIGESTIVE	0	0	0	0	1	0	0	0	Medicare	Governmental	0	1	0	English	0	0	0				0		0		0		0		0		14
1	Female	1	75	1	White	Non-Hispanic	Non-Hispanic White	1	0	0	0	0	0	1	0	1	2	ORAL CAVITY	0	0	0	0	0	0	0	1	Medicare	Governmental	0	1	0	English	0	0	1	37	0		2		0		0		0		0		30
1	Male	0	75	1	White	Non-Hispanic	Non-Hispanic White	1	0	0	0	0	0	1	0	0	1	GENITAL SYSTEM, MALE	0	0	1	0	0	0	0	0	Medicare	Governmental	0	1	0	English	0	0	0				2		0		0		0		0		14
1	Male	0	75	1	White	Non-Hispanic	Non-Hispanic White	1	0	0	0	0	0	1	0	0	2	GENITAL SYSTEM, MALE	0	0	1	0	0	0	0	0	Medicare	Governmental	0	1	0	English	0	0	0				0		0		0		0		0		3
1	Female	1	75	1	White	Non-Hispanic	Non-Hispanic White	1	0	0	0	0	0	1	0	0	1	HEMATOLOGIC MALIGNANCY	0	1	0	0	0	0	0	0	Medicare	Governmental	0	1	0	English	0	0	0				2		0		0		0		2		14
1	Male	0	75	1	White	Non-Hispanic	Non-Hispanic White	1	0	0	0	0	0	1	0	1	3	OTHER & ILL_DEFINED	0	0	0	0	0	0	1	0	Medicare	Governmental	0	1	0	English	0	0	0				0		0		0		0		0		122
1	Male	0	75	1	White	Non-Hispanic	Non-Hispanic White	1	0	0	0	0	0	1	0	0	1	GENITAL SYSTEM, MALE	0	0	1	0	0	0	0	0	Medicare	Governmental	0	1	0	English	0	0	0				2		0		0		1	2	1	1
1	Male	0	75	1	White	Non-Hispanic	Non-Hispanic White	1	0	0	0	0	0	1	0	0	1	HEMATOLOGIC MALIGNANCY	0	1	0	0	0	0	0	0	Medicare	Governmental	0	1	0	English	0	1	1	21	0				0		0		1	2	0		42
1	Male	0	75	1	White	Non-Hispanic	Non-Hispanic White	1	0	0	0	0	0	1	0	1	2	GENITAL SYSTEM, MALE	0	0	1	0	0	0	0	0	Medicare	Governmental	0	1	0	English	0	0	0				2		0		0		0		0		90
1	Female	1	75	1	White	Non-Hispanic	Non-Hispanic White	1	0	0	0	0	0	1	0	0	1	BREAST	1	0	0	0	0	0	0	0	Medicare	Governmental	0	1	0	English	0	0	1	7	0		2		0		0		1	1	0		45
1	Male	0	75	1	White	Non-Hispanic	Non-Hispanic White	1	0	0	0	0	0	1	0	0	1	RESPIRATORY	0	0	0	0	0	1	0	0	Medicare	Governmental	0	1	0	English	0	0	1	21	0				0		0		1	1	0
1	Male	0	75	1	White	Non-Hispanic	Non-Hispanic White	1	0	0	0	0	0	1	0	1	2	URINARY TRACT	0	0	0	0	0	0	0	1	Self-pay	Non-insured	0	0	1	English	0	0	0				2		0		0		0		0		121
1	Female	1	75	1	White	Non-Hispanic	Non-Hispanic White	1	0	0	0	0	0	1	0	0	1	BREAST	1	0	0	0	0	0	0	0	Medicare	Governmental	0	1	0	English	0	2	1	20	0				0		0		0		1		90
1	Male	0	75	1	White	Non-Hispanic	Non-Hispanic White	1	0	0	0	0	0	1	0	1	2	OTHER & ILL_DEFINED	0	0	0	0	0	0	1	0	Medicare	Governmental	0	1	0	English	0	0	0				2		0		0		0		0		120
1	Male	0	75	1	White	Hispanic	Hispanic, any race	4	1	0	1	1	0	0	0	0	1	GENITAL SYSTEM, MALE	0	0	1	0	0	0	0	0	Medicare	Governmental	0	1	0	English	0	0	0				2		0		0		1	2	0		0
1	Female	1	75	1	White	Non-Hispanic	Non-Hispanic White	1	0	0	0	0	0	1	0	1	3	BREAST	1	0	0	0	0	0	0	0	Managed Care	Managed Care	1	0	0	English	0	0	0				2		0		0		0		0		120
1	Male	0	75	1	White	Non-Hispanic	Non-Hispanic White	1	0	0	0	0	0	1	0	0	3	RESPIRATORY	0	0	0	0	0	1	0	0	Medicare	Governmental	0	1	0	English	0	0	0				0		0		0		0		0		125
1	Female	1	75	1	White	Non-Hispanic	Non-Hispanic White	1	0	0	0	0	0	1	0	1	3	BREAST	1	0	0	0	0	0	0	0	Managed Care	Managed Care	1	0	0	English	0	0	0				2		0		0		0		0		127
1	Female	1	75	1	White	Non-Hispanic	Non-Hispanic White	1	0	0	0	0	0	1	0	1	2	GENITAL SYSTEM, FEMALE	0	0	0	1	0	0	0	0	Medicare	Governmental	0	1	0	English	0	0	1	15	0		2		0		0		0		0
1	Female	1	75	1	Other	Non-Hispanic	Non-Hispanic, all other races	3	0	1	1	0	0	0	1	0	1	BREAST	1	0	0	0	0	0	0	0	Medicare	Governmental	0	1	0	English	0	0	0				2		0		0		0		0		90
1	Female	1	75	1	White	Non-Hispanic	Non-Hispanic White	1	0	0	0	0	0	1	0	0	1	GENITAL SYSTEM, FEMALE	0	0	0	1	0	0	0	0	Medicare	Governmental	0	1	0	English	0	0	0				2		0		0		0		0		70
1	Male	0	75	1	White	Unknown				0		0	0	0	0	1	2	RESPIRATORY	0	0	0	0	0	1	0	0	Medicare	Governmental	0	1	0	English	0	0	1	20	0		0		0		0		0		0		98
1	Male	0	75	1	White	Non-Hispanic	Non-Hispanic White	1	0	0	0	0	0	1	0	1	3	NEUROENDOCRINE	0	0	0	0	0	0	0	1	Medicare	Governmental	0	1	0	English	0	0	0				2		0		0		0		0		30
1	Male	0	75	1	White	Non-Hispanic	Non-Hispanic White	1	0	0	0	0	0	1	0	0	1	SKIN	0	0	0	0	0	0	0	1	Medicare	Governmental	0	1	0	English	0	0	0				0		1	3	0		0		0		30
1	Male	0	75	1	White	Non-Hispanic	Non-Hispanic White	1	0	0	0	0	0	1	0	0	1	HEMATOLOGIC MALIGNANCY	0	1	0	0	0	0	0	0	Medicare	Governmental	0	1	0	English	0	0	0				2		0		0		0		0		90
1	Female	1	75	1	White	Non-Hispanic	Non-Hispanic White	1	0	0	0	0	0	1	0	1	2	BREAST	1	0	0	0	0	0	0	0	Medicare	Governmental	0	1	0	English	0	0	0				2		0		0		0		0		120
1	Male	0	75	1	White	Non-Hispanic	Non-Hispanic White	1	0	0	0	0	0	1	0	0	1	DIGESTIVE	0	0	0	0	1	0	0	0	Medicare	Governmental	0	1	0	English	0	0	0				2		0		0		0		0		7
1	Male	0	75	1	White	Non-Hispanic	Non-Hispanic White	1	0	0	0	0	0	1	0	1	2	ENDOCRINE	0	0	0	0	0	0	0	1	Medicare	Governmental	0	1	0	English	0	0	0				2		0		0		0		0		100
1	Male	0	75	1	White	Non-Hispanic	Non-Hispanic White	1	0	0	0	0	0	1	0	0	1	GENITAL SYSTEM, MALE	0	0	1	0	0	0	0	0	Medicare	Governmental	0	1	0	English	0	0	1	45	0				0		0		0		0		60
1	Male	0	75	1	White	Non-Hispanic	Non-Hispanic White	1	0	0	0	0	0	1	0	0	1	HEMATOLOGIC MALIGNANCY	0	1	0	0	0	0	0	0	Medicare	Governmental	0	1	0	English	0	0	0				2		0		0		0		0		105
1	Male	0	75	1	White	Non-Hispanic	Non-Hispanic White	1	0	0	0	0	0	1	0	0	1	GENITAL SYSTEM, MALE	0	0	1	0	0	0	0	0	Medicare	Governmental	0	1	0	English	0	0	1	11	0		2		0		0		0		2
1	Male	0	75	1	White	Non-Hispanic	Non-Hispanic White	1	0	0	0	0	0	1	0	0	1	GENITAL SYSTEM, MALE	0	0	1	0	0	0	0	0	Medicare	Governmental	0	1	0	English	0	0	0				2		0		0		1	4	0		28
1	Male	0	75	1	White	Non-Hispanic	Non-Hispanic White	1	0	0	0	0	0	1	0	0	1	ORAL CAVITY	0	0	0	0	0	0	0	1	Medicare	Governmental	0	1	0	English	0	0	0				2		0		0		0		0
1	Male	0	75	1	White	Non-Hispanic	Non-Hispanic White	1	0	0	0	0	0	1	0	0	1	GENITAL SYSTEM, MALE	0	0	1	0	0	0	0	0	Managed Care	Managed Care	1	0	0	English	0	0	1	90	0		0		0		0		0		0		120
1	Female	1	75	1	Asian	Non-Hispanic	Non-Hispanic, all other races	3	0	1	1	0	0	0	1	0	1	RESPIRATORY	0	0	0	0	0	1	0	0	Medicare	Governmental	0	1	0	English	0	2	0				2		0		0		0		0		0
1	Male	0	75	1	White	Non-Hispanic	Non-Hispanic White	1	0	0	0	0	0	1	0	0	2	GENITAL SYSTEM, MALE	0	0	1	0	0	0	0	0	Medicare	Governmental	0	1	0	English	0	0	0				2		0		0		0		0
1	Female	1	75	1	White	Non-Hispanic	Non-Hispanic White	1	0	0	0	0	0	1	0	0	2	ENDOCRINE	0	0	0	0	0	0	0	1	Medicare	Governmental	0	1	0	English	0	0	0				2		0		0		0		0
1	Female	1	75	1	White	Non-Hispanic	Non-Hispanic White	1	0	0	0	0	0	1	0	0	1	HEMATOLOGIC MALIGNANCY	0	1	0	0	0	0	0	0	Medicare	Governmental	0	1	0	English	0	0	0				2		0		0		0		0
1	Female	1	75	1	White	Non-Hispanic	Non-Hispanic White	1	0	0	0	0	0	1	0	0	1	BREAST	1	0	0	0	0	0	0	0	Medicare	Governmental	0	1	0	English	0	0	0				2		0		0		0		0
1	Female	1	75	1	White	Non-Hispanic	Non-Hispanic White	1	0	0	0	0	0	1	0	0	1	BREAST	1	0	0	0	0	0	0	0	Medicare	Governmental	0	1	0	English	0	0	0				2		0		0		0		0
1	Male	0	75	1	White	Non-Hispanic	Non-Hispanic White	1	0	0	0	0	0	1	0	0	1	URINARY TRACT	0	0	0	0	0	0	0	1	Medicare	Governmental	0	1	0	English	0	0	0				0		0		0		0		0
1	Female	1	75	1	White	Non-Hispanic	Non-Hispanic White	1	0	0	0	0	0	1	0	0	1	SKIN	0	0	0	0	0	0	0	1	Medicare	Governmental	0	1	0	English	0	0	0				2		0		0		0		2
1	Male	0	75	1	White	Non-Hispanic	Non-Hispanic White	1	0	0	0	0	0	1	0	0	1	GENITAL SYSTEM, MALE	0	0	1	0	0	0	0	0	Medicare	Governmental	0	1	0	English	0	0	0				2		0		0		0		0
1	Female	1	75	1	White	Non-Hispanic	Non-Hispanic White	1	0	0	0	0	0	1	0	0	1	HEMATOLOGIC MALIGNANCY	0	1	0	0	0	0	0	0	Individual Plan	Managed Care	1	0	0	English	0	0	0				2		0		0		0		0		60
1	Male	0	75	1	White	Non-Hispanic	Non-Hispanic White	1	0	0	0	0	0	1	0	1	2	URINARY TRACT	0	0	0	0	0	0	0	1	Medicare	Governmental	0	1	0	English	0	0	0				2		2		0		0		0
1	Male	0	75	1	White	Non-Hispanic	Non-Hispanic White	1	0	0	0	0	0	1	0	0	2	GENITAL SYSTEM, MALE	0	0	1	0	0	0	0	0	Medicare	Governmental	0	1	0	English	0	0	1	30	0		2		0		0		0		0		95
1	Female	1	75	1	White	Non-Hispanic	Non-Hispanic White	1	0	0	0	0	0	1	0	1	3	DIGESTIVE	0	0	0	0	1	0	0	0	Medicare	Governmental	0	1	0	English	0	0	1	21	0		2		0		0		0		0		3
1	Male	0	75	1	White	Non-Hispanic	Non-Hispanic White	1	0	0	0	0	0	1	0	0	1	HEMATOLOGIC MALIGNANCY	0	1	0	0	0	0	0	0	Medicare	Governmental	0	1	0	English	0	0	0				2		0		0		0		2		10
1	Male	0	75	1	White	Refused				0		0	0	0	0	0	2	RESPIRATORY	0	0	0	0	0	1	0	0	Medicare	Governmental	0	1	0	English	0	0	0				2		0		0		0		0
1	Female	1	75	1	White	Non-Hispanic	Non-Hispanic White	1	0	0	0	0	0	1	0	0	1	SOFT TISSUE	0	0	0	0	0	0	0	1	Medicare	Governmental	0	1	0	English	0	0	0				2		0		0		0		0		90
1	Male	0	75	1	White	Non-Hispanic	Non-Hispanic White	1	0	0	0	0	0	1	0	0	1	DIGESTIVE	0	0	0	0	1	0	0	0	Managed Care	Managed Care	1	0	0	English	0	0	0				2		0		0		0		0		60
1	Male	0	75	1	White	Non-Hispanic	Non-Hispanic White	1	0	0	0	0	0	1	0	0	1	DIGESTIVE	0	0	0	0	1	0	0	0	Medicare	Governmental	0	1	0	English	0	0	1	14	0		2		0		0		0		0
1	Male	0	75	1	Other	Hispanic	Hispanic, any race	4	1	1	1	1	0	0	0	1	2	URINARY TRACT	0	0	0	0	0	0	0	1	Medicare	Governmental	0	1	0	English	0	1	0				2		1	1	0		0		0		100
1	Female	1	75	1	White	Non-Hispanic	Non-Hispanic White	1	0	0	0	0	0	1	0	0	1	BREAST	1	0	0	0	0	0	0	0	Medicare	Governmental	0	1	0	English	0	0	1	29	0		2		0		0		0		0
1	Female	1	75	1	White	Non-Hispanic	Non-Hispanic White	1	0	0	0	0	0	1	0	1	2	DIGESTIVE	0	0	0	0	1	0	0	0	Medicare	Governmental	0	1	0	English	0	0	0				2		0		0		1	2	0		6
1	Male	0	75	1	White	Non-Hispanic	Non-Hispanic White	1	0	0	0	0	0	1	0	0	2	RESPIRATORY	0	0	0	0	0	1	0	0	Medicare	Governmental	0	1	0	English	0	0	1	39	0		2		0		0		0		0
1	Male	0	75	1	White	Non-Hispanic	Non-Hispanic White	1	0	0	0	0	0	1	0	1	2	DIGESTIVE	0	0	0	0	1	0	0	0	Individual Plan	Managed Care	1	0	0	English	0	0	0				2		0		0		0		0
1	Male	0	75	1	White	Non-Hispanic	Non-Hispanic White	1	0	0	0	0	0	1	0	0	3	URINARY TRACT	0	0	0	0	0	0	0	1	Medicare	Governmental	0	1	0	English	0	2	0				2		1	1	0		0		0
1	Female	1	75	1	White	Unknown				0		0	0	0	0	1	2	DIGESTIVE	0	0	0	0	1	0	0	0	Medicare	Governmental	0	1	0	English	0	0	0				2		0		0		1	2	0
1	Female	1	75	1	White	Non-Hispanic	Non-Hispanic White	1	0	0	0	0	0	1	0	0	1	BREAST	1	0	0	0	0	0	0	0	Medicare	Governmental	0	1	0	English	0	0	0				2		0		0		0		0
1	Female	1	75	1	White	Non-Hispanic	Non-Hispanic White	1	0	0	0	0	0	1	0	0	2	DIGESTIVE	0	0	0	0	1	0	0	0	Medicare	Governmental	0	1	0	English	0	1	1	23	1	1	0		1	2	0		1	2	0		75
1	Male	0	75	1	White	Non-Hispanic	Non-Hispanic White	1	0	0	0	0	0	1	0	0	2	URINARY TRACT	0	0	0	0	0	0	0	1	Medicare	Governmental	0	1	0	English	0	2	0				2		0		0		0		0		20
1	Male	0	75	1	White	Non-Hispanic	Non-Hispanic White	1	0	0	0	0	0	1	0	0	1	GENITAL SYSTEM, MALE	0	0	1	0	0	0	0	0	Medicare	Governmental	0	1	0	English	0	0	1	21	0				0		0		1	3	1		120
1	Male	0	75	1	White	Non-Hispanic	Non-Hispanic White	1	0	0	0	0	0	1	0	0	1	URINARY TRACT	0	0	0	0	0	0	0	1	Medicare	Governmental	0	1	0	English	0	0	0				2		0		0		0		0		21
1	Female	1	75	1	White	Non-Hispanic	Non-Hispanic White	1	0	0	0	0	0	1	0	0	1	DIGESTIVE	0	0	0	0	1	0	0	0	Medicare	Governmental	0	1	0	English	0	0	0				2		0		0		0		0		136
1	Male	0	75	1	White	Non-Hispanic	Non-Hispanic White	1	0	0	0	0	0	1	0	0	1	GENITAL SYSTEM, MALE	0	0	1	0	0	0	0	0	Medicare	Governmental	0	1	0	English	0	0	0				0		0		0		0		0
1	Female	1	75	1	White	Non-Hispanic	Non-Hispanic White	1	0	0	0	0	0	1	0	0	1	HEMATOLOGIC MALIGNANCY	0	1	0	0	0	0	0	0	Medicare	Governmental	0	1	0	English	0	0	1	13	0		2		0		0		0		0		120
1	Male	0	75	1	White	Non-Hispanic	Non-Hispanic White	1	0	0	0	0	0	1	0	0	1	DIGESTIVE	0	0	0	0	1	0	0	0	Medicare	Governmental	0	1	0	English	0	0	0				2		0		0		1	2	0		14
1	Female	1	75	1	White	Non-Hispanic	Non-Hispanic White	1	0	0	0	0	0	1	0	0	1	DIGESTIVE	0	0	0	0	1	0	0	0	Medicare	Governmental	0	1	0	English	0	0	0				2		0		0		0		0		90
1	Male	0	75	1	White	Non-Hispanic	Non-Hispanic White	1	0	0	0	0	0	1	0	0	1	RESPIRATORY	0	0	0	0	0	1	0	0	Medicare	Governmental	0	1	0	English	0	0	0				2		0		0		0		0		30
1	Male	0	75	1	White	Non-Hispanic	Non-Hispanic White	1	0	0	0	0	0	1	0	0	2	HEMATOLOGIC MALIGNANCY	0	1	0	0	0	0	0	0	Medicare	Governmental	0	1	0	English	0	0	0				2		0		0		0		0		135
1	Female	1	75	1	White	Non-Hispanic	Non-Hispanic White	1	0	0	0	0	0	1	0	1	2	BREAST	1	0	0	0	0	0	0	0	Medicare	Governmental	0	1	0	English	0	0	0				2		0		0		1	3	0
1	Female	1	75	1	White	Non-Hispanic	Non-Hispanic White	1	0	0	0	0	0	1	0	1	2	RESPIRATORY	0	0	0	0	0	1	0	0	Medicare	Governmental	0	1	0	English	0	0	0				2		0		0		0		0		7
1	Female	1	75	1	White	Non-Hispanic	Non-Hispanic White	1	0	0	0	0	0	1	0	0	1	RESPIRATORY	0	0	0	0	0	1	0	0	Medicare	Governmental	0	1	0	English	0	0	0				2		0		0		0		2		127
1	Female	1	75	1	White	Non-Hispanic	Non-Hispanic White	1	0	0	0	0	0	1	0	0	1	DIGESTIVE	0	0	0	0	1	0	0	0	Medicare	Governmental	0	1	0	English	0	0	1	25	0		2		0		0		0		0		7
1	Female	1	75	1	White	Non-Hispanic	Non-Hispanic White	1	0	0	0	0	0	1	0	0	2	BREAST	1	0	0	0	0	0	0	0	Medicare	Governmental	0	1	0	English	0	0	0				2		1	1	0		0		0
1	Male	0	75	1	White	Hispanic	Hispanic, any race	4	1	0	1	1	0	0	0	1	2	GENITAL SYSTEM, MALE	0	0	1	0	0	0	0	0	Medicare	Governmental	0	1	0	English	0	0	0				2		0		0		0		0		7
1	Female	1	75	1	White	Non-Hispanic	Non-Hispanic White	1	0	0	0	0	0	1	0	0	1	GENITAL SYSTEM, FEMALE	0	0	0	1	0	0	0	0	Medicare	Governmental	0	1	0	English	0	1	1	30	0		2		0		0		1	1	0		14
1	Male	0	75	1	White	Non-Hispanic	Non-Hispanic White	1	0	0	0	0	0	1	0	0	1	EYE	0	0	0	0	0	0	0	1	Medicare	Governmental	0	1	0	English	0	0	0				2		0		0		0		0
1	Male	0	75	1	White	Non-Hispanic	Non-Hispanic White	1	0	0	0	0	0	1	0	0	1	GENITAL SYSTEM, MALE	0	0	1	0	0	0	0	0	Medicare	Governmental	0	1	0	English	0	1	0				2		1	1	0		0		0		14
1	Female	1	75	1	White	Non-Hispanic	Non-Hispanic White	1	0	0	0	0	0	1	0	0	1	HEMATOLOGIC MALIGNANCY	0	1	0	0	0	0	0	0	Medicare	Governmental	0	1	0	English	0	0	0				2		0		0		0		0		150
1	Male	0	75	1	White	Non-Hispanic	Non-Hispanic White	1	0	0	0	0	0	1	0	0	2	GENITAL SYSTEM, MALE	0	0	1	0	0	0	0	0	Medicare	Governmental	0	1	0	English	0	0	0				2		0		0		1	2	0
1	Female	1	75	1	Black	Non-Hispanic	Non-Hispanic Black	2	0	1	1	0	1	0	0	0	1	HEMATOLOGIC MALIGNANCY	0	1	0	0	0	0	0	0	Medicare	Governmental	0	1	0	English	0	0	0				2		0		0				0		14
1	Female	1	75	1	White	Non-Hispanic	Non-Hispanic White	1	0	0	0	0	0	1	0	1	2	GENITAL SYSTEM, FEMALE	0	0	0	1	0	0	0	0	Medicare	Governmental	0	1	0	English	0	0	0				0		0		0		0		0		90
1	Male	0	75	1	White	Refused				0		0	0	0	0	0	1	URINARY TRACT	0	0	0	0	0	0	0	1	Medicare	Governmental	0	1	0	English	0	2	0				2		0		0		0		0		30
1	Male	0	75	1	White	Non-Hispanic	Non-Hispanic White	1	0	0	0	0	0	1	0	0	1	HEMATOLOGIC MALIGNANCY	0	1	0	0	0	0	0	0	Medicare	Governmental	0	1	0	English	0	0	0				2		0		0		0		0		30
1	Male	0	75	1	White	Non-Hispanic	Non-Hispanic White	1	0	0	0	0	0	1	0	0	3	SOFT TISSUE	0	0	0	0	0	0	0	1	Medicare	Governmental	0	1	0	English	0	0	1	30	0		2		0		0		0		0		130
1	Female	1	75	1	White	Non-Hispanic	Non-Hispanic White	1	0	0	0	0	0	1	0	0	1	GENITAL SYSTEM, FEMALE	0	0	0	1	0	0	0	0	Medicare	Governmental	0	1	0	English	0	0	0				0		0		0		0		0		15
1	Male	0	75	1	White	Non-Hispanic	Non-Hispanic White	1	0	0	0	0	0	1	0	0	1	SOFT TISSUE	0	0	0	0	0	0	0	1	Medicare	Governmental	0	1	0	English	0	0	1	35	0		2		1	2	0		0		0
1	Female	1	75	1	White	Non-Hispanic	Non-Hispanic White	1	0	0	0	0	0	1	0	0	1	HEMATOLOGIC MALIGNANCY	0	1	0	0	0	0	0	0	Medicare	Governmental	0	1	0	English	0	0	0				2		0		0		0		0		100
1	Female	1	75	1	White	Non-Hispanic	Non-Hispanic White	1	0	0	0	0	0	1	0	0	1	GENITAL SYSTEM, FEMALE	0	0	0	1	0	0	0	0	Medicare	Governmental	0	1	0	English	0	0	0				2		0		0		0		0
1	Female	1	75	1	White	Non-Hispanic	Non-Hispanic White	1	0	0	0	0	0	1	0	0	1	BREAST	1	0	0	0	0	0	0	0	Medicare	Governmental	0	1	0	English	0	0	0				0		0		0		0		0
1	Female	1	75	1	White	Non-Hispanic	Non-Hispanic White	1	0	0	0	0	0	1	0	0	1	BREAST	1	0	0	0	0	0	0	0	Medicare	Governmental	0	1	0	English	0	0	1	90	0		2		0		0		0		0		90
1	Female	1	75	1	White	Non-Hispanic	Non-Hispanic White	1	0	0	0	0	0	1	0	0	1	HEMATOLOGIC MALIGNANCY	0	1	0	0	0	0	0	0	Medicare	Governmental	0	1	0	English	0	0	0				2		0		0		0		0
1	Male	0	75	1	White	Non-Hispanic	Non-Hispanic White	1	0	0	0	0	0	1	0	0	1	HEMATOLOGIC MALIGNANCY	0	1	0	0	0	0	0	0	Medicare	Governmental	0	1	0	English	0	0	1	11	0		2		0		0		0		0		110
1	Female	1	75	1	Black	Non-Hispanic	Non-Hispanic Black	2	0	1	1	0	1	0	0	0	1	DIGESTIVE	0	0	0	0	1	0	0	0	Medicare	Governmental	0	1	0	English	0	0	0				2		0		0		0		0		14
1	Female	1	75	1	White	Non-Hispanic	Non-Hispanic White	1	0	0	0	0	0	1	0	0	1	BREAST	1	0	0	0	0	0	0	0	Medicare	Governmental	0	1	0	English	0	2	0				2		0		0		0		1		35
1	Male	0	75	1	White	Non-Hispanic	Non-Hispanic White	1	0	0	0	0	0	1	0	1	2	RESPIRATORY	0	0	0	0	0	1	0	0	Medicare	Governmental	0	1	0	English	0	0	0				2		0		0		0		0
1	Male	0	75	1	White	Refused				0		0	0	0	0	0	3	OTHER & ILL_DEFINED	0	0	0	0	0	0	1	0	Medicare	Governmental	0	1	0	English	0	0	0				2		0		0		1	1	0
1	Male	0	75	1	White	Non-Hispanic	Non-Hispanic White	1	0	0	0	0	0	1	0	0	1	HEMATOLOGIC MALIGNANCY	0	1	0	0	0	0	0	0	Managed Care	Managed Care	1	0	0	English	0	0	1	2	0		2		0		0		0		0		120
1	Male	0	75	1	White	Non-Hispanic	Non-Hispanic White	1	0	0	0	0	0	1	0	0	1	URINARY TRACT	0	0	0	0	0	0	0	1	Medicare	Governmental	0	1	0	English	0	0	0				2		0		0		0		0		90
1	Male	0	75	1	Other	Non-Hispanic	Non-Hispanic, all other races	3	0	1	1	0	0	0	1	0	1	HEMATOLOGIC MALIGNANCY	0	1	0	0	0	0	0	0	Medicare	Governmental	0	1	0	English	0	0	0				2		0		0		0		0		103
1	Male	0	75	1	White	Non-Hispanic	Non-Hispanic White	1	0	0	0	0	0	1	0	0	1	HEMATOLOGIC MALIGNANCY	0	1	0	0	0	0	0	0	Medicare	Governmental	0	1	0	English	0	0	0				2		1	1	0		1	2	0		120
1	Male	0	75	1	White	Non-Hispanic	Non-Hispanic White	1	0	0	0	0	0	1	0	0	1	URINARY TRACT	0	0	0	0	0	0	0	1	Governmental Other	Governmental	0	1	0	English	0	0	0				2		0		0		0		0		121
1	Female	1	75	1	Black	Non-Hispanic	Non-Hispanic Black	2	0	1	1	0	1	0	0	0	2	BREAST	1	0	0	0	0	0	0	0	Medicare	Governmental	0	1	0	English	0	0	0				2		1	1	1	1	0		0		90
1	Male	0	75	1	White	Non-Hispanic	Non-Hispanic White	1	0	0	0	0	0	1	0	0	1	HEMATOLOGIC MALIGNANCY	0	1	0	0	0	0	0	0	Governmental Other	Governmental	0	1	0	English	0	0	0				2		0		0		0		2		15
1	Female	1	75	1	White	Non-Hispanic	Non-Hispanic White	1	0	0	0	0	0	1	0	0	1	DIGESTIVE	0	0	0	0	1	0	0	0	Medicare	Governmental	0	1	0	English	0	0	0				2		0		0		0		0		100
1	Male	0	75	1	White	Non-Hispanic	Non-Hispanic White	1	0	0	0	0	0	1	0	0	1	HEMATOLOGIC MALIGNANCY	0	1	0	0	0	0	0	0	Medicare	Governmental	0	1	0	English	0	0	0				2		0		0		0		0		18
1	Female	1	75	1	White	Non-Hispanic	Non-Hispanic White	1	0	0	0	0	0	1	0	0	1	GENITAL SYSTEM, FEMALE	0	0	0	1	0	0	0	0	Medicare	Governmental	0	1	0	English	0	1	0				0		0		0		1	1	0		70
1	Female	1	75	1	White	Non-Hispanic	Non-Hispanic White	1	0	0	0	0	0	1	0	0	2	RESPIRATORY	0	0	0	0	0	1	0	0	Medicare	Governmental	0	1	0	English	0	0	0				2		0		0		0		0		65
1	Male	0	75	1	White	Non-Hispanic	Non-Hispanic White	1	0	0	0	0	0	1	0	0	1	RESPIRATORY	0	0	0	0	0	1	0	0	Medicare	Governmental	0	1	0	English	0	0	0				2		0		0		1	1	0		130
1	Male	0	75	1	White	Non-Hispanic	Non-Hispanic White	1	0	0	0	0	0	1	0	0	1	HEMATOLOGIC MALIGNANCY	0	1	0	0	0	0	0	0	Medicare	Governmental	0	1	0	English	0	0	0				2		0		0		0		0		30
1	Male	0	75	1	White	Non-Hispanic	Non-Hispanic White	1	0	0	0	0	0	1	0	1	2	DIGESTIVE	0	0	0	0	1	0	0	0	Medicare	Governmental	0	1	0	English	0	0	1	30	0		2		0		0		0		0		28
1	Male	0	75	1	White	Non-Hispanic	Non-Hispanic White	1	0	0	0	0	0	1	0	0	1	URINARY TRACT	0	0	0	0	0	0	0	1	Medicare	Governmental	0	1	0	English	0	0	0				2		0		0		0		0		90
1	Male	0	75	1	White	Non-Hispanic	Non-Hispanic White	1	0	0	0	0	0	1	0	1	2	GENITAL SYSTEM, MALE	0	0	1	0	0	0	0	0	Medicare	Governmental	0	1	0	English	0	0	1	14	0				0		0		0		0		70
1	Female	1	75	1	White	Non-Hispanic	Non-Hispanic White	1	0	0	0	0	0	1	0	0	1	GENITAL SYSTEM, FEMALE	0	0	0	1	0	0	0	0	Individual Plan	Managed Care	1	0	0	English	0	0	0				2		0		0		0
1	Male	0	75	1	White	Non-Hispanic	Non-Hispanic White	1	0	0	0	0	0	1	0	0	1	GENITAL SYSTEM, MALE	0	0	1	0	0	0	0	0	Medicare	Governmental	0	1	0	English	0	0	0				2		0		0		0		0		2
1	Female	1	75	1	White	Non-Hispanic	Non-Hispanic White	1	0	0	0	0	0	1	0	0	1	BREAST	1	0	0	0	0	0	0	0	Medicare	Governmental	0	1	0	English	0	0	0						0		0		0		0
1	Male	0	75	1	White	Non-Hispanic	Non-Hispanic White	1	0	0	0	0	0	1	0	0	1	HEMATOLOGIC MALIGNANCY	0	1	0	0	0	0	0	0	Medicare	Governmental	0	1	0	English	0	0	1	2	0		2		0		0		0		0
1	Female	1	75	1	White	Non-Hispanic	Non-Hispanic White	1	0	0	0	0	0	1	0	0	1	ENDOCRINE	0	0	0	0	0	0	0	1	Medicare	Governmental	0	1	0	English	0	0	0				2		0		0		1	1	0		90
1	Male	0	75	1	White	Non-Hispanic	Non-Hispanic White	1	0	0	0	0	0	1	0	0	1	DIGESTIVE	0	0	0	0	1	0	0	0	Medicare	Governmental	0	1	0	English	0	0	0				2		0		0		0		0
1	Male	0	75	1	White	Non-Hispanic	Non-Hispanic White	1	0	0	0	0	0	1	0	1	2	DIGESTIVE	0	0	0	0	1	0	0	0	Medicare	Governmental	0	1	0	English	0	0	0				2		2		0		1	2	0		0
1	Male	0	75	1	White	Non-Hispanic	Non-Hispanic White	1	0	0	0	0	0	1	0	0	1	URINARY TRACT	0	0	0	0	0	0	0	1	Individual Plan	Managed Care	1	0	0	English	0	0	0				2		0		0		0		0		5
1	Female	1	75	1	White	Hispanic	Hispanic, any race	4	1	0	1	1	0	0	0	1	2	GENITAL SYSTEM, FEMALE	0	0	0	1	0	0	0	0	Medicare	Governmental	0	1	0	English	0	0	1	10	0		2		0		0		0		0
1	Female	1	75	1	White	Non-Hispanic	Non-Hispanic White	1	0	0	0	0	0	1	0	0	1	DIGESTIVE	0	0	0	0	1	0	0	0	Medicare	Governmental	0	1	0	English	0	0	1	20	0		2		0		0		0		0
1	Female	1	75	1	White	Non-Hispanic	Non-Hispanic White	1	0	0	0	0	0	1	0	0	1	GENITAL SYSTEM, FEMALE	0	0	0	1	0	0	0	0	Governmental Other	Governmental	0	1	0	English	0	1	0				2		0		0		1	4	1	1	52
1	Female	1	75	1	White	Non-Hispanic	Non-Hispanic White	1	0	0	0	0	0	1	0	1	2	GENITAL SYSTEM, FEMALE	0	0	0	1	0	0	0	0	Medicare	Governmental	0	1	0	English	0	0	1	30	0		2		0		0		1	1	0		140
1	Male	0	75	1	White	Non-Hispanic	Non-Hispanic White	1	0	0	0	0	0	1	0	0	1	HEMATOLOGIC MALIGNANCY	0	1	0	0	0	0	0	0	Medicare	Governmental	0	1	0	English	0	0	0				2		0		0		0		0
1	Male	0	75	1	White	Non-Hispanic	Non-Hispanic White	1	0	0	0	0	0	1	0	1	2	GENITAL SYSTEM, MALE	0	0	1	0	0	0	0	0	Managed Care	Managed Care	1	0	0	English	0	1	1	14	0		0		2		0		1	6	0		14
1	Female	1	75	1	White	Non-Hispanic	Non-Hispanic White	1	0	0	0	0	0	1	0	0	1	BREAST	1	0	0	0	0	0	0	0	Medicare	Governmental	0	1	0	English	0	0	0				2				0		0		0
1	Male	0	75	1	White	Non-Hispanic	Non-Hispanic White	1	0	0	0	0	0	1	0	0	1	GENITAL SYSTEM, MALE	0	0	1	0	0	0	0	0	Medicare	Governmental	0	1	0	English	0	2	0				2		0		0		0		0		10
1	Male	0	75	1	White	Non-Hispanic	Non-Hispanic White	1	0	0	0	0	0	1	0	0	1	RESPIRATORY	0	0	0	0	0	1	0	0	Medicare	Governmental	0	1	0	English	0	0	0				0		0		0		1	1	0
1	Male	0	75	1	White	Non-Hispanic	Non-Hispanic White	1	0	0	0	0	0	1	0	0	1	SOFT TISSUE	0	0	0	0	0	0	0	1	Medicare	Governmental	0	1	0	English	0	0	1	6	0		0		0		0		0		0		8
1	Female	1	75	1	White	Non-Hispanic	Non-Hispanic White	1	0	0	0	0	0	1	0	0	1	RESPIRATORY	0	0	0	0	0	1	0	0	Medicare	Governmental	0	1	0	English	0	0	0				2		0		0		0		0		75
1	Female	1	75	1	White	Non-Hispanic	Non-Hispanic White	1	0	0	0	0	0	1	0	0	1	GENITAL SYSTEM, FEMALE	0	0	0	1	0	0	0	0	Medicare	Governmental	0	1	0	English	0	0	0				2		0		0		0		0		120
1	Male	0	75	1	White	Non-Hispanic	Non-Hispanic White	1	0	0	0	0	0	1	0	1	2	URINARY TRACT	0	0	0	0	0	0	0	1	Medicare	Governmental	0	1	0	English	0	0	0				2		0		0		0		0		130
1	Female	1	75	1	White	Non-Hispanic	Non-Hispanic White	1	0	0	0	0	0	1	0	0	1	BREAST	1	0	0	0	0	0	0	0	Medicare	Governmental	0	1	0	English	0	0	0				2		0		0		0		0		100
1	Female	1	75	1	White	Non-Hispanic	Non-Hispanic White	1	0	0	0	0	0	1	0	0	1	SKIN	0	0	0	0	0	0	0	1	Medicare	Governmental	0	1	0	English	0	0	0				2		0		0		0		2		100
1	Female	1	75	1	White	Non-Hispanic	Non-Hispanic White	1	0	0	0	0	0	1	0	1	3	HEMATOLOGIC MALIGNANCY	0	1	0	0	0	0	0	0	Medicare	Governmental	0	1	0	English	0	0	0						0		0		0		0		146
1	Female	1	75	1	White	Non-Hispanic	Non-Hispanic White	1	0	0	0	0	0	1	0	1	2	SOFT TISSUE	0	0	0	0	0	0	0	1	Medicare	Governmental	0	1	0	English	0	0	0				2		0		0		1	3	0		90
1	Male	0	75	1	White	Non-Hispanic	Non-Hispanic White	1	0	0	0	0	0	1	0	0	1	URINARY TRACT	0	0	0	0	0	0	0	1	Medicare	Governmental	0	1	0	English	0	0	0				2		0		0		0		0
1	Female	1	75	1	White	Non-Hispanic	Non-Hispanic White	1	0	0	0	0	0	1	0	0	1	HEMATOLOGIC MALIGNANCY	0	1	0	0	0	0	0	0	Medicare	Governmental	0	1	0	English	0	2	0				2		0		0		1	2	0		21
1	Male	0	75	1	White	Non-Hispanic	Non-Hispanic White	1	0	0	0	0	0	1	0	0	1	RESPIRATORY	0	0	0	0	0	1	0	0	Medicare	Governmental	0	1	0	English	0	0	0				2		0		0		0		0		28
1	Female	1	75	1	White	Non-Hispanic	Non-Hispanic White	1	0	0	0	0	0	1	0	0	1	GENITAL SYSTEM, FEMALE	0	0	0	1	0	0	0	0	Medicare	Governmental	0	1	0	English	0	0	0				2		0		0		0		0		0
1	Male	0	75	1	White	Non-Hispanic	Non-Hispanic White	1	0	0	0	0	0	1	0	0	1	SKIN	0	0	0	0	0	0	0	1	Medicare	Governmental	0	1	0	English	0	0	0				2		0		0		0		0		30
1	Male	0	75	1	White	Non-Hispanic	Non-Hispanic White	1	0	0	0	0	0	1	0	1	2	GENITAL SYSTEM, MALE	0	0	1	0	0	0	0	0	Medicare	Governmental	0	1	0	English	0	0	0				2		0		0		1	1	0
1	Female	1	75	1	White	Non-Hispanic	Non-Hispanic White	1	0	0	0	0	0	1	0	0	1	GENITAL SYSTEM, FEMALE	0	0	0	1	0	0	0	0	Medicare	Governmental	0	1	0	English	0	0	0				2		0		0		0		0
1	Male	0	75	1	White	Non-Hispanic	Non-Hispanic White	1	0	0	0	0	0	1	0	0	1	DIGESTIVE	0	0	0	0	1	0	0	0	Medicare	Governmental	0	1	0	English	0	0	0				2		0		0		0		0
1	Male	0	75	1	White	Non-Hispanic	Non-Hispanic White	1	0	0	0	0	0	1	0	1	2	URINARY TRACT	0	0	0	0	0	0	0	1	Medicare	Governmental	0	1	0	English	0	0	0				2		0		0		0		0		120
1	Male	0	75	1	White	Non-Hispanic	Non-Hispanic White	1	0	0	0	0	0	1	0	0	2	NERVOUS SYSTEM	0	0	0	0	0	0	0	1	Medicare	Governmental	0	1	0	English	0	0	1	14	0		2		0		0		0		0
1	Female	1	75	1	White	Non-Hispanic	Non-Hispanic White	1	0	0	0	0	0	1	0	1	3	GENITAL SYSTEM, FEMALE	0	0	0	1	0	0	0	0	Medicare	Governmental	0	1	0	English	0	0	0				2		0		0		0		0
1	Female	1	75	1	White	Non-Hispanic	Non-Hispanic White	1	0	0	0	0	0	1	0	0	1	HEMATOLOGIC MALIGNANCY	0	1	0	0	0	0	0	0	Individual Plan	Managed Care	1	0	0	English	0	0	0				0		0		0		0		0		90
1	Male	0	75	1	White	Non-Hispanic	Non-Hispanic White	1	0	0	0	0	0	1	0	0	2	GENITAL SYSTEM, MALE	0	0	1	0	0	0	0	0	Medicare	Governmental	0	1	0	English	0	0	0				2		0		0		0		0
1	Male	0	75	1	White	Non-Hispanic	Non-Hispanic White	1	0	0	0	0	0	1	0	0	1	HEMATOLOGIC MALIGNANCY	0	1	0	0	0	0	0	0	Medicare	Governmental	0	1	0	English	0	0	0				2		0		0		0		0
1	Male	0	75	1	White	Non-Hispanic	Non-Hispanic White	1	0	0	0	0	0	1	0	0	1	GENITAL SYSTEM, MALE	0	0	1	0	0	0	0	0	Medicare	Governmental	0	1	0	English	0	0	1	8	0		2		0		0		0		0		122
1	Male	0	75	1	Other	Non-Hispanic	Non-Hispanic, all other races	3	0	1	1	0	0	0	1	1	2	DIGESTIVE	0	0	0	0	1	0	0	0	Managed Care	Managed Care	1	0	0	English	0	0	1	12	0		2		0		0		0		0		0
1	Female	1	75	1	White	Non-Hispanic	Non-Hispanic White	1	0	0	0	0	0	1	0	1	2	RESPIRATORY	0	0	0	0	0	1	0	0	Individual Plan	Managed Care	1	0	0	English	0	1	1	5	1	0	0		2		0		0		0		90
1	Female	1	75	1	White	Non-Hispanic	Non-Hispanic White	1	0	0	0	0	0	1	0	0	1	DIGESTIVE	0	0	0	0	1	0	0	0	Medicare	Governmental	0	1	0	English	0	0	0				2		0		0		0		0
1	Male	0	75	1	White	Non-Hispanic	Non-Hispanic White	1	0	0	0	0	0	1	0	1	2	GENITAL SYSTEM, MALE	0	0	1	0	0	0	0	0	Medicare	Governmental	0	1	0	English	0	0	0				2		0		0		1	1	0		136
1	Female	1	75	1	White	Non-Hispanic	Non-Hispanic White	1	0	0	0	0	0	1	0	0	1	BREAST	1	0	0	0	0	0	0	0	Managed Care	Managed Care	1	0	0	English	0	0	1	1	0		2		0		0		0		0		90
1	Male	0	75	1	White	Non-Hispanic	Non-Hispanic White	1	0	0	0	0	0	1	0	0	1	GENITAL SYSTEM, MALE	0	0	1	0	0	0	0	0	Managed Care	Managed Care	1	0	0	English	0	2	1	51	0				0		0		0		0		73
1	Female	1	75	1	White	Non-Hispanic	Non-Hispanic White	1	0	0	0	0	0	1	0	0	1	GENITAL SYSTEM, FEMALE	0	0	0	1	0	0	0	0	Medicare	Governmental	0	1	0	English	0	0	0				0		0		0		0		0		84
1	Female	1	75	1	White	Non-Hispanic	Non-Hispanic White	1	0	0	0	0	0	1	0	0	1	SKIN	0	0	0	0	0	0	0	1	Medicare	Governmental	0	1	0	English	0	0	0				2		0		0		0		0		95
1	Male	0	75	1	White	Non-Hispanic	Non-Hispanic White	1	0	0	0	0	0	1	0	0	1	GENITAL SYSTEM, MALE	0	0	1	0	0	0	0	0	Medicare	Governmental	0	1	0	English	0	0	0				0		0		0		1	2	0
1	Female	1	75	1	White	Non-Hispanic	Non-Hispanic White	1	0	0	0	0	0	1	0	0	1	HEMATOLOGIC MALIGNANCY	0	1	0	0	0	0	0	0	Medicare	Governmental	0	1	0	English	0	0	0				2		1	1	0		0		2		140
1	Female	1	75	1	White	Non-Hispanic	Non-Hispanic White	1	0	0	0	0	0	1	0	0	1	BREAST	1	0	0	0	0	0	0	0	Medicare	Governmental	0	1	0	English	0	0	0				2		0		0		0		0
1	Male	0	75	1	White	Non-Hispanic	Non-Hispanic White	1	0	0	0	0	0	1	0	0	1	HEMATOLOGIC MALIGNANCY	0	1	0	0	0	0	0	0	Medicare	Governmental	0	1	0	English	0	0	0				2		0		0		0		0		0
1	Male	0	75	1	White	Non-Hispanic	Non-Hispanic White	1	0	0	0	0	0	1	0	0	1	RESPIRATORY	0	0	0	0	0	1	0	0	Medicare	Governmental	0	1	0	English	0	0	1	45	0		2		0		0		0		0
1	Male	0	75	1	White	Refused				0		0	0	0	0	1	2	URINARY TRACT	0	0	0	0	0	0	0	1	Medicare	Governmental	0	1	0	English	0		1	12	0				0		0		0		0		120
1	Female	1	75	1	White	Non-Hispanic	Non-Hispanic White	1	0	0	0	0	0	1	0	1	2	GENITAL SYSTEM, FEMALE	0	0	0	1	0	0	0	0	Medicare	Governmental	0	1	0	English	0	0	1	11	0		2		0		0		0		0		110
1	Female	1	75	1	Black	Non-Hispanic	Non-Hispanic Black	2	0	1	1	0	1	0	0	0	2	NEUROENDOCRINE	0	0	0	0	0	0	0	1	Medicare	Governmental	0	1	0	English	0	0	1	109	0				0		0		0		0
1	Male	0	75	1	Black	Non-Hispanic	Non-Hispanic Black	2	0	1	1	0	1	0	0	0	1	GENITAL SYSTEM, MALE	0	0	1	0	0	0	0	0	Medicare	Governmental	0	1	0	English	0	2	1	35	0		2				1	1	1	8	1	4	130
1	Female	1	75	1	White	Non-Hispanic	Non-Hispanic White	1	0	0	0	0	0	1	0	0	1	ORAL CAVITY	0	0	0	0	0	0	0	1	Medicare	Governmental	0	1	0	English	0	0	0				2		0		0		0		0		150
1	Female	1	75	1	White	Non-Hispanic	Non-Hispanic White	1	0	0	0	0	0	1	0	0	1	BREAST	1	0	0	0	0	0	0	0	Medicare	Governmental	0	1	0	English	0	0	1	95	0		2		0		0		1	1	1	1	120
1	Male	0	75	1	White	Non-Hispanic	Non-Hispanic White	1	0	0	0	0	0	1	0	0	1	GENITAL SYSTEM, MALE	0	0	1	0	0	0	0	0	Medicare	Governmental	0	1	0	English	0	1	1	60	0		2		0		0		1	8	0		30
1	Male	0	75	1	White	Non-Hispanic	Non-Hispanic White	1	0	0	0	0	0	1	0	0	1	HEMATOLOGIC MALIGNANCY	0	1	0	0	0	0	0	0	Medicare	Governmental	0	1	0	English	0	0	0				0		0		0		0		0		15
1	Male	0	75	1	White	Non-Hispanic	Non-Hispanic White	1	0	0	0	0	0	1	0	0	1	SKIN	0	0	0	0	0	0	0	1	Medicare	Governmental	0	1	0	English	0	0	1	90	0		2		0		0		0		0
1	Female	1	75	1	White	Non-Hispanic	Non-Hispanic White	1	0	0	0	0	0	1	0	0	1	HEMATOLOGIC MALIGNANCY	0	1	0	0	0	0	0	0	Medicare	Governmental	0	1	0	English	0	0	1	25	0		2		0		0		0		0
1	Female	1	75	1	White	Non-Hispanic	Non-Hispanic White	1	0	0	0	0	0	1	0	1	2	ORAL CAVITY	0	0	0	0	0	0	0	1	Medicare	Governmental	0	1	0	English	0	0	1	45	0				0		0		0		0		45
1	Male	0	75	1	White	Non-Hispanic	Non-Hispanic White	1	0	0	0	0	0	1	0	0	1	ORAL CAVITY	0	0	0	0	0	0	0	1	Managed Care	Managed Care	1	0	0	English	0	0	1	27	0		0		0		0		0		0		27
1	Male	0	75	1	White	Non-Hispanic	Non-Hispanic White	1	0	0	0	0	0	1	0	0	1	RESPIRATORY	0	0	0	0	0	1	0	0	Medicare	Governmental	0	1	0	English	0	0	1	10	0		2		0		0		1	6	0		25
1	Female	1	75	1	White	Non-Hispanic	Non-Hispanic White	1	0	0	0	0	0	1	0	0	1	GENITAL SYSTEM, FEMALE	0	0	0	1	0	0	0	0	Medicare	Governmental	0	1	0	English	0	0	1	30	0		0		0		0		0		0
2	Male	0	75	1	White	Non-Hispanic	Non-Hispanic White	1	0	0	0	0	0	1	0	0	1	HEMATOLOGIC MALIGNANCY	0	1	0	0	0	0	0	0	Medicare	Governmental	0	1	0	English	0	0	0				2		0		0		1	2	0		120
2	Male	0	75	1	White	Non-Hispanic	Non-Hispanic White	1	0	0	0	0	0	1	0	0	1	HEMATOLOGIC MALIGNANCY	0	1	0	0	0	0	0	0	Medicare	Governmental	0	1	0	English	0	0	1	30	0				0		0		0		0		14
2	Male	0	75	1	White	Non-Hispanic	Non-Hispanic White	1	0	0	0	0	0	1	0	0	1	ORAL CAVITY	0	0	0	0	0	0	0	1	Medicare	Governmental	0	1	0	English	0	0	1	30	0				0		0		0		0		10
2	Female	1	75	1	White	Non-Hispanic	Non-Hispanic White	1	0	0	0	0	0	1	0	0	1	ORAL CAVITY	0	0	0	0	0	0	0	1	Medicare	Governmental	0	1	0	English	0	0	0				2		0		0		1	2	0		14
2	Female	1	75	1	White	Non-Hispanic	Non-Hispanic White	1	0	0	0	0	0	1	0	0	1	EYE	0	0	0	0	0	0	0	1	Medicare	Governmental	0	1	0	English	0	0	0						0		0		1	5	1	1
2	Female	1	75	1	White	Non-Hispanic	Non-Hispanic White	1	0	0	0	0	0	1	0	0	2	RESPIRATORY	0	0	0	0	0	1	0	0	Medicare	Governmental	0	1	0	English	0	2	0						0		0		1	1	0		150
2	Female	1	75	1	White	Non-Hispanic	Non-Hispanic White	1	0	0	0	0	0	1	0	0	1	BREAST	1	0	0	0	0	0	0	0	Medicare	Governmental	0	1	0	English	0	0	0						0		0		0		0		21
2	Male	0	75	1	White	Hispanic	Hispanic, any race	4	1	0	1	1	0	0	0	0	1	HEMATOLOGIC MALIGNANCY	0	1	0	0	0	0	0	0	Medicare	Governmental	0	1	0	English	0	0	1	68	0				0		0		0		0		30
2	Male	0	75	1	Black	Non-Hispanic	Non-Hispanic Black	2	0	1	1	0	1	0	0	0	2	DIGESTIVE	0	0	0	0	1	0	0	0	Managed Care	Managed Care	1	0	0	English	0	0	0						0		0		1	10	0		125
1	Female	1	74	1	White	Hispanic	Hispanic, any race	4	1	0	1	1	0	0	0	0	1	BREAST	1	0	0	0	0	0	0	0	Medicare	Governmental	0	1	0	English	0	0	0				2		0		0		0		0
1	Female	1	74	1	White	Non-Hispanic	Non-Hispanic White	1	0	0	0	0	0	1	0	0	1	ORAL CAVITY	0	0	0	0	0	0	0	1	Medicare	Governmental	0	1	0	English	0	0	0				2		0		0		0		0		30
1	Male	0	74	1	White	Non-Hispanic	Non-Hispanic White	1	0	0	0	0	0	1	0	0	1	ORAL CAVITY	0	0	0	0	0	0	0	1	Medicare	Governmental	0	1	0	English	0	0	0				2		0		0		0		0		60
1	Female	1	74	1	White	Non-Hispanic	Non-Hispanic White	1	0	0	0	0	0	1	0	1	3	OTHER & ILL_DEFINED	0	0	0	0	0	0	1	0	Medicare	Governmental	0	1	0	English	0	0	0				2		0		0		0		0		83
1	Female	1	74	1	Black	Non-Hispanic	Non-Hispanic Black	2	0	1	1	0	1	0	0	0	1	BREAST	1	0	0	0	0	0	0	0	Medicare	Governmental	0	1	0	English	0	0	0				2		0		0		0		0
1	Female	1	74	1	White	Non-Hispanic	Non-Hispanic White	1	0	0	0	0	0	1	0	1	2	BREAST	1	0	0	0	0	0	0	0	Medicare	Governmental	0	1	0	English	0	2	1	1	0		2		0		0		0		0		90
1	Female	1	74	1	White	Non-Hispanic	Non-Hispanic White	1	0	0	0	0	0	1	0	0	1	BREAST	1	0	0	0	0	0	0	0	Medicare	Governmental	0	1	0	English	0	0	0				2		0		0		0		0		105
1	Female	1	74	1	White	Non-Hispanic	Non-Hispanic White	1	0	0	0	0	0	1	0	0	1	BREAST	1	0	0	0	0	0	0	0	Individual Plan	Managed Care	1	0	0	English	0	2	0				2		0		0		0		0		50
1	Female	1	74	1	White	Non-Hispanic	Non-Hispanic White	1	0	0	0	0	0	1	0	0	1	BREAST	1	0	0	0	0	0	0	0	Medicare	Governmental	0	1	0	English	0	2	1	0	2		2		0		0		1	3	0		14
1	Female	1	74	1	White	Non-Hispanic	Non-Hispanic White	1	0	0	0	0	0	1	0	0	1	BREAST	1	0	0	0	0	0	0	0	Medicare	Governmental	0	1	0	English	0	0	1	60	0		2		0		0		0		0		30
1	Male	0	74	1	White	Refused				0		0	0	0	0	0	1	GENITAL SYSTEM, MALE	0	0	1	0	0	0	0	0	Medicare	Governmental	0	1	0	English	0	0	0				0		0		0		0		0		60
1	Female	1	74	1	White	Refused				0		0	0	0	0	0	1	NERVOUS SYSTEM	0	0	0	0	0	0	0	1	Medicare	Governmental	0	1	0	English	0	0	1	30	0		2		0		0		0		2		165
1	Male	0	74	1	White	Non-Hispanic	Non-Hispanic White	1	0	0	0	0	0	1	0	1	3	DIGESTIVE	0	0	0	0	1	0	0	0	Medicare	Governmental	0	1	0	English	0	0	0				2		0		0		0		0		0
1	Female	1	74	1	White	Non-Hispanic	Non-Hispanic White	1	0	0	0	0	0	1	0	0	1	SKIN	0	0	0	0	0	0	0	1	Medicare	Governmental	0	1	0	English	0	0	0				2		0		0		0		0
1	Female	1	74	1	White	Non-Hispanic	Non-Hispanic White	1	0	0	0	0	0	1	0	0	2	GENITAL SYSTEM, FEMALE	0	0	0	1	0	0	0	0	Medicare	Governmental	0	1	0	English	0	0	1	21	0		2		0		0		0		0		0
1	Female	1	74	1	White	Non-Hispanic	Non-Hispanic White	1	0	0	0	0	0	1	0	0	1	HEMATOLOGIC MALIGNANCY	0	1	0	0	0	0	0	0	Managed Care	Managed Care	1	0	0	English	0	0	0				2		0		0		0		0
1	Female	1	74	1	White	Non-Hispanic	Non-Hispanic White	1	0	0	0	0	0	1	0	0	1	BREAST	1	0	0	0	0	0	0	0	Medicare	Governmental	0	1	0	English	0	2	0				2		0		0		1	2	0		120
1	Male	0	74	1	White	Non-Hispanic	Non-Hispanic White	1	0	0	0	0	0	1	0	0	2	DIGESTIVE	0	0	0	0	1	0	0	0	Managed Care	Managed Care	1	0	0	English	0	0	1	28	0		2		0		0		0		0
1	Female	1	74	1	White	Non-Hispanic	Non-Hispanic White	1	0	0	0	0	0	1	0	0	1	BREAST	1	0	0	0	0	0	0	0	Medicare	Governmental	0	1	0	English	0	1	0				2		0		0		1	5	0		21
1	Female	1	74	1	White	Non-Hispanic	Non-Hispanic White	1	0	0	0	0	0	1	0	0	1	BREAST	1	0	0	0	0	0	0	0	Medicare	Governmental	0	1	0	English	0	0	0				2		0		0		1	4	0		128
1	Male	0	74	1	White	Non-Hispanic	Non-Hispanic White	1	0	0	0	0	0	1	0	1	5	SKIN	0	0	0	0	0	0	0	1	Medicare	Governmental	0	1	0	English	0	0	0				2		0		0		0		0
1	Female	1	74	1	White	Non-Hispanic	Non-Hispanic White	1	0	0	0	0	0	1	0	0	1	ORAL CAVITY	0	0	0	0	0	0	0	1	Medicare	Governmental	0	1	0	English	0	0	1	20	0		2		0		0		0		2		20
1	Male	0	74	1	White	Non-Hispanic	Non-Hispanic White	1	0	0	0	0	0	1	0	1	2	GENITAL SYSTEM, MALE	0	0	1	0	0	0	0	0	Medicare	Governmental	0	1	0	English	0	0	0				0		0		0		0		0		120
1	Female	1	74	1	White	Non-Hispanic	Non-Hispanic White	1	0	0	0	0	0	1	0	0	1	GENITAL SYSTEM, FEMALE	0	0	0	1	0	0	0	0	Medicare	Governmental	0	1	0	English	0	0	0				2		0		0		0		0		15
1	Female	1	74	1	White	Non-Hispanic	Non-Hispanic White	1	0	0	0	0	0	1	0	1	3	BREAST	1	0	0	0	0	0	0	0	Medicare	Governmental	0	1	0	English	0	1	1	30	0		2		0		0		0		0		30
1	Male	0	74	1	White	Non-Hispanic	Non-Hispanic White	1	0	0	0	0	0	1	0	0	1	HEMATOLOGIC MALIGNANCY	0	1	0	0	0	0	0	0	Medicare	Governmental	0	1	0	English	0	0	0				2		0		0		1	2	0		14
1	Male	0	74	1	White	Non-Hispanic	Non-Hispanic White	1	0	0	0	0	0	1	0	0	1	GENITAL SYSTEM, MALE	0	0	1	0	0	0	0	0	Medicare	Governmental	0	1	0	English	0	0	0				2		0		0		0		0		100
1	Male	0	74	1	White	Non-Hispanic	Non-Hispanic White	1	0	0	0	0	0	1	0	0	2	HEMATOLOGIC MALIGNANCY	0	1	0	0	0	0	0	0	Medicare	Governmental	0	1	0	English	0	0	1	4	2		2		0		0		0		0
1	Female	1	74	1	White	Non-Hispanic	Non-Hispanic White	1	0	0	0	0	0	1	0	0	1	HEMATOLOGIC MALIGNANCY	0	1	0	0	0	0	0	0	Medicare	Governmental	0	1	0	English	0	0	0				2		0		0		0		0
1	Male	0	74	1	White	Non-Hispanic	Non-Hispanic White	1	0	0	0	0	0	1	0	0	3	URINARY TRACT	0	0	0	0	0	0	0	1	Medicare	Governmental	0	1	0	English	0	2	1	14	0		2		0		0		1	2	0		30
1	Female	1	74	1	White	Non-Hispanic	Non-Hispanic White	1	0	0	0	0	0	1	0	0	1	HEMATOLOGIC MALIGNANCY	0	1	0	0	0	0	0	0	Managed Care	Managed Care	1	0	0	English	0	0	0				2		0		0		0		0
1	Female	1	74	1	White	Non-Hispanic	Non-Hispanic White	1	0	0	0	0	0	1	0	0	1	GENITAL SYSTEM, FEMALE	0	0	0	1	0	0	0	0	Medicare	Governmental	0	1	0	English	0	0	0				0		0		0		0		0		35
1	Male	0	74	1	White	Non-Hispanic	Non-Hispanic White	1	0	0	0	0	0	1	0	0	1	Bone and Joint	0	0	0	0	0	0	0	1	Medicare	Governmental	0	1	0	English	0	0	0				2		0		0		0		0
1	Female	1	74	1	Asian	Non-Hispanic	Non-Hispanic, all other races	3	0	1	1	0	0	0	1	1	2	BREAST	1	0	0	0	0	0	0	0	Medicare	Governmental	0	1	0	English	0	0	0				2		0		0		0		2		10
1	Female	1	74	1	White	Non-Hispanic	Non-Hispanic White	1	0	0	0	0	0	1	0	0	1	RESPIRATORY	0	0	0	0	0	1	0	0	Medicare	Governmental	0	1	0	English	0	0	0				2		0		0		0		0		30
1	Male	0	74	1	White	Non-Hispanic	Non-Hispanic White	1	0	0	0	0	0	1	0	0	1	GENITAL SYSTEM, MALE	0	0	1	0	0	0	0	0	Medicare	Governmental	0	1	0	English	0	0	0				2		0		0		1	2	0		60
1	Male	0	74	1	White	Non-Hispanic	Non-Hispanic White	1	0	0	0	0	0	1	0	1	2	OTHER & ILL_DEFINED	0	0	0	0	0	0	1	0	Medicare	Governmental	0	1	0	English	0	0	0				0		0		0		0		0		120
1	Male	0	74	1	White	Non-Hispanic	Non-Hispanic White	1	0	0	0	0	0	1	0	1	3	DIGESTIVE	0	0	0	0	1	0	0	0	Medicare	Governmental	0	1	0	English	0	0	0				2		0		0		0		2		20
1	Male	0	74	1	White	Non-Hispanic	Non-Hispanic White	1	0	0	0	0	0	1	0	0	1	SKIN	0	0	0	0	0	0	0	1	Medicare	Governmental	0	1	0	English	0	0	0				2		1	2	0		0		0
[truncated: 9,326 more rows]
[truncated: 58 more columns]
